# Supplementary material for: Histone lysine methyltransferase SETDB2 suppresses NRF2 to restrict tumor progression and modulates chemotherapy sensitivity in lung adenocarcinoma
Source: Cancer Med. 2022 Dec 12;12(6):7258–72. doi: 10.1002/cam4.5451 (PMC10067124; doi:10.1002/cam4.5451)
Supplement: Supplementary file 2 — Table S1. [file CAM4-12-7258-s003.xlsx]

## Sheet: Sheet1
Table S1. Clinical characteristics of TCGA-LUAD cohort.
Patient ID	Diagnosis Age	American Joint Committee on Cancer Metastasis Stage Code	Neoplasm Disease Lymph Node Stage American Joint Committee on Cancer Code	Neoplasm Disease Stage American Joint Committee on Cancer Code	American Joint Committee on Cancer Publication Version Type	American Joint Committee on Cancer Tumor Stage Code	Cancer Type	Cancer Type Detailed	Disease Free (Months)	Disease Free Status	Form completion date	Fraction Genome Altered	Neoplasm Histologic Type Name	Prior immunologic disease type	Prior immunologic disease other	Neoadjuvant Therapy Type Administered Prior To Resection Text	Prior Cancer Diagnosis Occurence	Prior infectious disease	HIV Status	ICD-10 Classification	International Classification of Diseases for Oncology, Third Edition ICD-O-3 Histology Code	International Classification of Diseases for Oncology, Third Edition ICD-O-3 Site Code	Informed consent verified	Year Cancer Initial Diagnosis	Is FFPE	Karnofsky Performance Score	Kras gene analysis indicator	KRAS Mutation	Kras mutation identified type	Primary Tumor Laterality	Location lung parenchyma	Longest Dimension	First Pathologic Diagnosis Biospecimen Acquisition Method Type	First Pathologic Diagnosis Biospecimen Acquisition Other Method Type	First Pathologic Diagnosis Biospecimen Acquisition Method Type	Mutation Count	Mutation Status	Mutation Type	New Neoplasm Event Post Initial Therapy Indicator	Number of lymphnodes positive by ihc	Oct embedded	Oncotree Code	Overall Survival (Months)	Overall Survival Status	Specimen Collection Method	Other Patient ID	Other Sample ID	Pathology Report File Name	Pathology report uuid
TCGA-05-4244	70	M1	N2	Stage IV	6th	T2	Non-Small Cell Lung Cancer	Lung Adenocarcinoma	0	0:DiseaseFree	7/22/10	0.4565	Lung Adenocarcinoma	NA	NA	No	No	NA	NA	C34.3	2279175	C34.3	YES	2009	NO	NA	NA	NA	NA	NA	Peripheral Lung	1.1	NA	NA	NA	NA	NA	NA	NA	NA	NA	LUAD	0	0:LIVING	NA	34040b83-7e8a-4264-a551-b16621843e28	bac0b02d-ac3b-4784-b8bf-180eadd548a3	TCGA-05-4244.3a844132-f813-4d8e-8f7d-dbae0b23d7fd.pdf	3a844132-f813-4d8e-8f7d-dbae0b23d7fd
TCGA-05-4245	81	M0	N2	Stage IIIA	6th	T2	Non-Small Cell Lung Cancer	Lung Adenocarcinoma	10.97	1:Recurred/Progressed	7/22/10	NA	Lung Adenocarcinoma	NA	NA	No	Yes	NA	NA	C34.1	2279175	C34.1	YES	2009	NO	NA	NA	NA	NA	NA	NA	0.9	NA	NA	NA	NA	NA	NA	NA	NA	NA	LUAD	23.98	0:LIVING	NA	03d09c05-49ab-4ba6-a8d7-e7ccf71fafd2	c9dd827b-e0ae-4807-adbf-1a0bf2aeb52f	TCGA-05-4245.902fe548-5b93-49c9-81db-2af4a4a88f3c.pdf	902fe548-5b93-49c9-81db-2af4a4a88f3c
TCGA-05-4249	67	M0	N0	Stage IB	6th	T2	Non-Small Cell Lung Cancer	Lung Adenocarcinoma	50.03	0:DiseaseFree	7/22/10	0.2221	Lung Adenocarcinoma	NA	NA	No	No	NA	NA	C34.3	2279175	C34.3	YES	2007	NO	NA	NA	NA	NA	NA	Peripheral Lung	1.4	NA	NA	NA	288	NA	NA	NA	NA	NA	LUAD	50.03	0:LIVING	NA	4addf05f-3668-4b3f-a17f-c0227329ca52	80f196fe-1eaf-40cb-ab58-c84795acc5c7	TCGA-05-4249.7e920317-d5c2-4160-9e2b-ef0101eb5a23.pdf	7e920317-d5c2-4160-9e2b-ef0101eb5a23
TCGA-05-4250	79	M0	N1	Stage IIIA	6th	T3	Non-Small Cell Lung Cancer	Lung Adenocarcinoma	NA	NA	7/22/10	0.2362	Lung Adenocarcinoma	NA	NA	No	No	NA	NA	C34.3	2279175	C34.3	YES	2007	NO	NA	NA	NA	NA	NA	NA	1.2	NA	NA	NA	NA	NA	NA	NA	NA	NA	LUAD	3.98	1:DECEASED	NA	f98ecd8a-b878-4f53-b911-20cd8e17281c	8f274178-7a8e-46b6-8d2c-900338bbb946	TCGA-05-4250.5574f2f8-f247-40e6-a285-7793edcf5358.pdf	5574f2f8-f247-40e6-a285-7793edcf5358
TCGA-05-4382	68	M0	N0	Stage IB	6th	T2	Non-Small Cell Lung Cancer	Lung Adenocarcinoma	10.97	1:Recurred/Progressed	7/22/10	0.0854	Lung Adenocarcinoma	NA	NA	No	Yes	NA	NA	C34.1	2321177	C34.1	YES	2009	NO	NA	NA	NA	NA	NA	NA	0.9	NA	NA	NA	1273	NA	NA	NA	NA	NA	LUAD	19.94	0:LIVING	NA	3434b91a-c05f-460f-a078-7b1bb6e7085d	cce6d71f-369e-467f-bd7e-03d20e97b7f3	TCGA-05-4382.952c0f32-1472-49e1-8334-b0f1de4ac921.pdf	952c0f32-1472-49e1-8334-b0f1de4ac921
TCGA-05-4384	66	M0	N2	Stage IIIA	6th	T2	Non-Small Cell Lung Cancer	Lung Adenocarcinoma	6.01	1:Recurred/Progressed	7/22/10	0.0661	Lung Adenocarcinoma	NA	NA	No	Yes	NA	NA	C34.3	2321177	C34.3	YES	2009	NO	NA	NA	NA	NA	NA	NA	0.8	NA	NA	NA	118	NA	NA	NA	NA	NA	LUAD	13.99	0:LIVING	NA	9a50e7e4-831d-489f-87d2-979e987561cc	e4416303-50b0-4316-bfee-030c7b29fac6	TCGA-05-4384.b70e95c5-2e6c-4409-8bbd-80e03e302b4c.pdf	b70e95c5-2e6c-4409-8bbd-80e03e302b4c
TCGA-05-4389	70	M0	N0	Stage IA	5th	T1	Non-Small Cell Lung Cancer	Lung Adenocarcinoma	44.97	0:DiseaseFree	7/22/10	0.4579	Lung Adenocarcinoma	NA	NA	No	No	NA	NA	C34.1	2321177	C34.1	YES	2005	NO	NA	NA	NA	NA	NA	NA	1.3	NA	NA	NA	220	NA	NA	NA	NA	NA	LUAD	44.97	0:LIVING	NA	a3de401d-91fe-49a2-bb07-81c1a06506e6	ed61ac6a-f21f-4b88-928a-029340d4aebd	TCGA-05-4389.924f5877-07dc-48dc-b920-c59ba743498e.pdf	924f5877-07dc-48dc-b920-c59ba743498e
TCGA-05-4390	58	M0	N0	Stage IB	5th	T2	Non-Small Cell Lung Cancer	Lung Adenocarcinoma	12.98	1:Recurred/Progressed	7/22/10	0.3056	Lung Adenocarcinoma	NA	NA	No	No	NA	NA	C34.1	2321177	C34.1	YES	2005	NO	NA	NA	NA	NA	NA	NA	1.8	NA	NA	NA	484	NA	NA	NA	NA	NA	LUAD	36.99	0:LIVING	NA	b8475929-2d9d-4909-bd62-59684a140bd7	c7f76210-d0f2-4fb8-80f1-35098dbe03de	TCGA-05-4390.2e3faad1-3a5e-4efb-96ea-8c44839fec6e.pdf	2e3faad1-3a5e-4efb-96ea-8c44839fec6e
TCGA-05-4395	76	M0	N2	Stage IIIB	5th	T4	Non-Small Cell Lung Cancer	Lung Adenocarcinoma	NA	NA	7/22/10	0.5598	Lung Adenocarcinoma	NA	NA	No	No	NA	NA	C34.1	2321177	C34.1	YES	2006	NO	NA	NA	NA	NA	NA	NA	1	NA	NA	NA	213	NA	NA	NA	NA	NA	LUAD	0	1:DECEASED	NA	762dea8a-5b41-4058-979a-b7876ed13d7e	9ded6605-39a3-4c0f-ad2e-7f6863960dbe	TCGA-05-4395.601b48ca-e99c-4d4b-854e-4aa923b63237.pdf	601b48ca-e99c-4d4b-854e-4aa923b63237
TCGA-05-4396	76	M0	N1	Stage IIIB	5th	T4	Non-Small Cell Lung Cancer	Lung Adenocarcinoma	NA	NA	7/22/10	0.234	Lung Adenocarcinoma	NA	NA	No	Yes	NA	NA	C34.3	2321177	C34.3	YES	2006	NO	NA	NA	NA	NA	NA	NA	1.6	NA	NA	NA	465	NA	NA	NA	NA	NA	LUAD	9.95	1:DECEASED	NA	9f81c602-8afa-4588-b0b6-6e5a1a128d5a	4d85772b-287e-4790-b1e8-cd1c0e88ad48	TCGA-05-4396.96f3b48a-c5c4-40c3-a3d1-64477499c6e6.pdf	96f3b48a-c5c4-40c3-a3d1-64477499c6e6
TCGA-05-4397	65	M0	N1	Stage IIB	5th	T2	Non-Small Cell Lung Cancer	Lung Adenocarcinoma	NA	NA	7/22/10	0.2784	Lung Adenocarcinoma	NA	NA	No	No	NA	NA	C34.2	2321177	C34.2	YES	2006	NO	NA	NA	NA	NA	NA	NA	0.9	NA	NA	NA	NA	NA	NA	NA	NA	NA	LUAD	24.01	1:DECEASED	NA	6dfd47d2-831a-4386-9051-f78199a16bb5	c4c061cd-e926-400b-b18c-b47c234337ca	TCGA-05-4397.e3f87d2c-61b5-435a-a095-318d2bf58bb3.pdf	e3f87d2c-61b5-435a-a095-318d2bf58bb3
TCGA-05-4398	47	M0	N3	Stage IIIB	5th	T4	Non-Small Cell Lung Cancer	Lung Adenocarcinoma	47.01	0:DiseaseFree	7/22/10	0.3046	Lung Adenocarcinoma	NA	NA	No	No	NA	NA	C34.1	2321177	C34.1	YES	2006	NO	NA	NA	NA	NA	NA	NA	1.5	NA	NA	NA	674	NA	NA	NA	NA	NA	LUAD	47.01	0:LIVING	NA	31c96e35-5e2f-429c-b12a-7bc5a497a300	da010683-c537-478f-8f95-e606b05dbc5c	TCGA-05-4398.37d9ee69-f24e-4dda-a283-078243db1fa8.pdf	37d9ee69-f24e-4dda-a283-078243db1fa8
TCGA-05-4402	57	M1	NX	Stage IV	6th	T2	Non-Small Cell Lung Cancer	Lung Adenocarcinoma	NA	NA	7/22/10	0.2949	Lung Adenocarcinoma	NA	NA	No	Yes	NA	NA	C34.3	2321177	C34.3	YES	2007	NO	NA	NA	NA	NA	NA	NA	1.6	NA	NA	NA	141	NA	NA	NA	NA	NA	LUAD	8.02	1:DECEASED	NA	722d6818-f1cb-49f4-b68a-fd0a31304681	07c1fce4-ec48-47a4-8391-e553936b67f2	TCGA-05-4402.8099c860-5c8d-4200-8c8f-07f9e1b71780.pdf	8099c860-5c8d-4200-8c8f-07f9e1b71780
TCGA-05-4403	76	M0	N0	Stage IB	5th	T2	Non-Small Cell Lung Cancer	Lung Adenocarcinoma	18.99	0:DiseaseFree	7/22/10	0.0272	Lung Adenocarcinoma	NA	NA	No	No	NA	NA	C34.1	2321177	C34.1	YES	2006	NO	NA	NA	NA	NA	NA	NA	1.5	NA	NA	NA	122	NA	NA	NA	NA	NA	LUAD	18.99	0:LIVING	NA	ce15f31f-2bad-4485-96fa-495bfa262e66	44b1d21c-0794-428c-ba01-82812d74da2f	TCGA-05-4403.96181bb6-7944-4674-83ba-5268ef8b10a5.pdf	96181bb6-7944-4674-83ba-5268ef8b10a5
TCGA-05-4405	74	M0	N0	Stage IB	5th	T2	Non-Small Cell Lung Cancer	Lung Adenocarcinoma	20.04	0:DiseaseFree	7/22/10	0.3903	Lung Adenocarcinoma	NA	NA	No	Yes	NA	NA	C34.3	2321177	C34.3	YES	2006	NO	NA	NA	NA	NA	NA	NA	0.9	NA	NA	NA	343	NA	NA	NA	NA	NA	LUAD	20.04	0:LIVING	NA	f587c9ab-2949-4410-80d6-a050865d48aa	9ce83cc4-7b9b-4ce7-98f5-5ce8a8d70902	TCGA-05-4405.AB2C32B2-3CB1-4977-8C79-7B19F9022DFB.pdf	AB2C32B2-3CB1-4977-8C79-7B19F9022DFB
TCGA-05-4410	62	M0	N0	Stage IB	6th	T2	Non-Small Cell Lung Cancer	Lung Adenocarcinoma	0	0:DiseaseFree	7/22/10	0.3183	Lung Adenocarcinoma	NA	NA	No	Yes	NA	NA	C34.1	2321177	C34.1	YES	2007	NO	NA	NA	NA	NA	NA	NA	1	NA	NA	NA	950	NA	NA	NA	NA	NA	LUAD	0	0:LIVING	NA	d28e465c-e553-4c53-8bb7-3d8199b9a8a5	f8961f5c-e28b-44a2-8e4e-b5759fe2d849	TCGA-05-4410.13c40632-79e2-485c-9ef2-da6d075b054c.pdf	13c40632-79e2-485c-9ef2-da6d075b054c
TCGA-05-4415	57	M0	N2	Stage IIIB	6th	T4	Non-Small Cell Lung Cancer	Lung Adenocarcinoma	1.97	1:Recurred/Progressed	7/22/10	0.1563	Lung Adenocarcinoma	NA	NA	No	No	NA	NA	C34.3	2321177	C34.3	YES	2008	NO	NA	NA	NA	NA	NA	NA	1.1	NA	NA	NA	170	NA	NA	NA	NA	NA	LUAD	2.99	1:DECEASED	NA	d15b7b29-c5c5-41d8-b83b-7cc12fe92820	57e160f5-45fc-44ef-95c6-54e112e3b7f5	TCGA-05-4415.e8871f29-3623-4975-be19-bda98dbbc33b.pdf	e8871f29-3623-4975-be19-bda98dbbc33b
TCGA-05-4417	51	M0	N0	Stage IB	6th	T2	Non-Small Cell Lung Cancer	Lung Adenocarcinoma	14.95	0:DiseaseFree	7/22/10	0.2699	Lung Adenocarcinoma	NA	NA	No	No	NA	NA	C34.1	2321177	C34.1	YES	2008	NO	NA	NA	NA	NA	NA	NA	1.4	NA	NA	NA	249	NA	NA	NA	NA	NA	LUAD	14.95	0:LIVING	NA	a244a99a-d7cc-4fb1-bc76-b66886481621	9ab40e48-6979-43cb-9acf-1d4f474cad4d	TCGA-05-4417.0b795830-d3bf-4a94-8355-b76a5f4469a5.pdf	0b795830-d3bf-4a94-8355-b76a5f4469a5
TCGA-05-4418	69	M0	N2	Stage IIIA	6th	T3	Non-Small Cell Lung Cancer	Lung Adenocarcinoma	NA	NA	7/22/10	0.1433	Lung Adenocarcinoma	NA	NA	No	Yes	NA	NA	C34.3	2321177	C34.3	YES	2008	NO	NA	NA	NA	NA	NA	NA	1.2	NA	NA	NA	232	NA	NA	NA	NA	NA	LUAD	9	1:DECEASED	NA	d2c1e896-6886-4122-bb48-5fbcd3f641f4	c9e092b2-d6c3-4161-bd9e-0fa4015bebbb	TCGA-05-4418.4d77e536-98f2-4e34-9e76-adb4bc79bf5e.pdf	4d77e536-98f2-4e34-9e76-adb4bc79bf5e
TCGA-05-4420	41	M0	N0	Stage IB	6th	T2	Non-Small Cell Lung Cancer	Lung Adenocarcinoma	29.96	0:DiseaseFree	7/22/10	0.4499	Lung Adenocarcinoma	NA	NA	No	No	NA	NA	C34.3	2321177	C34.3	YES	2008	NO	NA	NA	NA	NA	NA	NA	0.8	NA	NA	NA	256	NA	NA	NA	NA	NA	LUAD	29.96	0:LIVING	NA	3d2aa654-1b5f-4eb4-a1c2-af31f5760069	4b202550-9744-4c6c-ad17-97f764ea3f18	TCGA-05-4420.682a1fdc-41dd-441b-831c-fe3cf834638e.pdf	682a1fdc-41dd-441b-831c-fe3cf834638e
TCGA-05-4422	68	M0	N0	Stage IB	6th	T2	Non-Small Cell Lung Cancer	Lung Adenocarcinoma	11.99	0:DiseaseFree	7/22/10	0.2305	Lung Adenocarcinoma	NA	NA	No	No	NA	NA	C34.3	2321177	C34.3	YES	2008	NO	NA	NA	NA	NA	NA	NA	1.5	NA	NA	NA	45	NA	NA	NA	NA	NA	LUAD	11.99	0:LIVING	NA	44dec838-b653-42a7-a58b-a1fd232cd68c	dacbc55d-25c6-4e86-bd1b-38345b4df7a7	TCGA-05-4422.b51045ca-f7ae-459f-90b7-631683d84e0f.pdf	b51045ca-f7ae-459f-90b7-631683d84e0f
TCGA-05-4424	70	M0	N0	Stage IIB	6th	T3	Non-Small Cell Lung Cancer	Lung Adenocarcinoma	5.03	1:Recurred/Progressed	7/22/10	0.2161	Lung Adenocarcinoma	NA	NA	No	No	NA	NA	C34.1	2321177	C34.1	YES	2008	NO	NA	NA	NA	NA	NA	NA	1.1	NA	NA	NA	658	NA	NA	NA	NA	NA	LUAD	29.99	0:LIVING	NA	66763a0c-6cda-4832-a0cc-e7b496d78eaa	a4d06d63-8da9-4c3c-a75d-4079c2238aa8	TCGA-05-4424.da7dff31-acbb-4d15-b607-e3c0a4fa5901.pdf	da7dff31-acbb-4d15-b607-e3c0a4fa5901
TCGA-05-4425	70	M1	N0	Stage IV	6th	T2	Non-Small Cell Lung Cancer	Lung Adenocarcinoma	21.98	0:DiseaseFree	7/22/10	0.2352	Lung Adenocarcinoma	NA	NA	No	No	NA	NA	C34.2	2321177	C34.2	YES	2008	NO	NA	NA	NA	NA	NA	NA	1.1	NA	NA	NA	34	NA	NA	NA	NA	NA	LUAD	21.98	0:LIVING	NA	69b23036-add9-42c9-941f-02fb74d9b08c	98bee17e-0b07-40d8-a70f-3163dbfd9c79	TCGA-05-4425.adafa26d-044f-4b01-804a-5066ee20ceb6.pdf	adafa26d-044f-4b01-804a-5066ee20ceb6
TCGA-05-4426	71	M0	N0	Stage IB	6th	T2	Non-Small Cell Lung Cancer	Lung Adenocarcinoma	15.01	1:Recurred/Progressed	7/22/10	0.1445	Lung Adenocarcinoma	NA	NA	No	No	NA	NA	C34.3	2321177	C34.3	YES	2008	NO	NA	NA	NA	NA	NA	NA	1.5	NA	NA	NA	49	NA	NA	NA	NA	NA	LUAD	25.99	0:LIVING	NA	36bf02f8-c1c8-49f9-a417-adf88a205c70	0c06cf85-61eb-4e6d-ae54-b8f5cbab9b63	TCGA-05-4426.0c54267d-6868-4aa3-a2a3-6c2eb309f6a7.pdf	0c54267d-6868-4aa3-a2a3-6c2eb309f6a7
TCGA-05-4427	65	M0	N1	Stage IIB	6th	T2	Non-Small Cell Lung Cancer	Lung Adenocarcinoma	25.99	0:DiseaseFree	7/22/10	0.395	Lung Adenocarcinoma	NA	NA	No	Yes	NA	NA	C34.1	2321177	C34.1	YES	2008	NO	NA	NA	NA	NA	NA	NA	1.7	NA	NA	NA	NA	NA	NA	NA	NA	NA	LUAD	25.99	0:LIVING	NA	78a24c56-576c-4245-bb42-6603b3d19897	785b0c56-bed5-4d19-b7b3-d1a0ceb5d648	TCGA-05-4427.06c7cdb1-5048-4c75-9002-090997275eff.pdf	06c7cdb1-5048-4c75-9002-090997275eff
TCGA-05-4430	59	M0	N0	Stage IB	6th	T2	Non-Small Cell Lung Cancer	Lung Adenocarcinoma	25	0:DiseaseFree	7/22/10	0.0992	Lung Adenocarcinoma	NA	NA	No	No	NA	NA	C34.3	2321177	C34.3	YES	2008	NO	NA	NA	NA	NA	NA	NA	0.9	NA	NA	NA	253	NA	NA	NA	NA	NA	LUAD	25	0:LIVING	NA	3a23cdb5-2327-45ac-b0b5-d4afe038c757	122aaa4f-8fd5-4c41-bff8-8a45bdfb3f81	TCGA-05-4430.0c8a524e-3241-4cde-8d22-1330aaf8c603.pdf	0c8a524e-3241-4cde-8d22-1330aaf8c603
TCGA-05-4432	66	M0	N1	Stage IIB	6th	T2	Non-Small Cell Lung Cancer	Lung Adenocarcinoma	25	0:DiseaseFree	7/22/10	0.4286	Lung Adenocarcinoma	NA	NA	No	No	NA	NA	C34.1	2321177	C34.1	YES	2008	NO	NA	NA	NA	NA	NA	NA	1	NA	NA	NA	571	NA	NA	NA	NA	NA	LUAD	25	0:LIVING	NA	e737f650-b72d-44e7-b750-558a56716803	2a675528-1abc-4220-a61a-25109850ce0d	TCGA-05-4432.f99933b1-6f7b-4e5e-87a4-4f902d031c76.pdf	f99933b1-6f7b-4e5e-87a4-4f902d031c76
TCGA-05-4433	82	M0	N0	Stage IB	6th	T2	Non-Small Cell Lung Cancer	Lung Adenocarcinoma	23.98	0:DiseaseFree	7/22/10	0.1589	Lung Adenocarcinoma	NA	NA	No	No	NA	NA	C34.3	2321177	C34.3	YES	2008	NO	NA	NA	NA	NA	NA	NA	1.1	NA	NA	NA	37	NA	NA	NA	NA	NA	LUAD	23.98	0:LIVING	NA	aea68827-dc0f-484d-a00d-06deeaa4b3ce	1e9dac94-1a10-47d0-ae92-81d38a264376	TCGA-05-4433.eeae318d-a517-48b6-9a21-5c72dc4bd510.pdf	eeae318d-a517-48b6-9a21-5c72dc4bd510
TCGA-05-4434	67	M1	N1	Stage IV	6th	T4	Non-Small Cell Lung Cancer	Lung Adenocarcinoma	NA	NA	7/22/10	0.1237	Lung Adenocarcinoma	NA	NA	No	Yes	NA	NA	C34.3	2321177	C34.3	YES	2008	NO	NA	NA	NA	NA	NA	NA	1.3	NA	NA	NA	NA	NA	NA	NA	NA	NA	LUAD	15.01	1:DECEASED	NA	d94fe32f-bedd-4f4c-9feb-fcb60d40f4bb	7a03048b-58b6-4cae-b143-81c0a4977ac6	TCGA-05-4434.0e9e74b2-7fd5-47b0-adf5-83c83b0c2d3d.pdf	0e9e74b2-7fd5-47b0-adf5-83c83b0c2d3d
TCGA-05-5420	67	M0	N2	Stage IIIA	6th	T2	Non-Small Cell Lung Cancer	Lung Adenocarcinoma	8.05	1:Recurred/Progressed	3/22/11	0.0374	Lung Adenocarcinoma	NA	NA	No	Yes	NA	NA	C34.1	2279175	C34.9	YES	2008	NO	NA	NA	NA	NA	NA	NA	1	NA	NA	NA	89	NA	NA	NA	NA	NA	LUAD	15.01	0:LIVING	NA	8b119d1c-6d21-4bbd-8a00-12da7b97d6c4	27e4accb-fbc9-4d65-93d1-169870998203	TCGA-05-5420.0777F8E7-46DF-4C9C-8CE9-B9B6E36DBAF5.pdf	0777F8E7-46DF-4C9C-8CE9-B9B6E36DBAF5
TCGA-05-5423	65	M0	N1	Stage IIB	6th	T2	Non-Small Cell Lung Cancer	Lung Adenocarcinoma	4.96	0:DiseaseFree	3/22/11	0.3749	Lung Adenocarcinoma	NA	NA	No	No	NA	NA	C34.9	2321177	C34.9	YES	2006	NO	NA	NA	NA	NA	NA	NA	1.4	NA	NA	NA	134	NA	NA	NA	NA	NA	LUAD	4.96	0:LIVING	NA	33e3f736-7990-4f7a-ac35-863247566541	0250727d-cbe6-4d03-89cc-5221ac72a065	TCGA-05-5423.37823CCB-824B-4761-A520-A9F2C8D457EF.pdf	37823CCB-824B-4761-A520-A9F2C8D457EF
TCGA-05-5425	68	M0	N1	Stage IIB	7th	T2b	Non-Small Cell Lung Cancer	Lung Adenocarcinoma	15.97	1:Recurred/Progressed	3/22/11	0.2551	Lung Adenocarcinoma	NA	NA	No	No	NA	NA	C34.9	2321177	C34.9	YES	2009	NO	NA	NA	NA	NA	NA	NA	1.2	NA	NA	NA	NA	NA	NA	NA	NA	NA	LUAD	28.98	0:LIVING	NA	9b4eeecb-6aff-435b-a244-ec362af92b7f	89aa7c0e-a004-4338-899b-b99728889969	TCGA-05-5425.6367B293-BF9C-4651-9B73-7B9D1764948D.pdf	6367B293-BF9C-4651-9B73-7B9D1764948D
TCGA-05-5428	57	M0	N1	Stage IIA	7th	T1b	Non-Small Cell Lung Cancer	Lung Adenocarcinoma	22.01	0:DiseaseFree	3/22/11	0.5655	Lung Adenocarcinoma	NA	NA	No	No	NA	NA	C34.9	2321177	C34.9	YES	2010	NO	NA	NA	NA	NA	NA	NA	1	NA	NA	NA	311	NA	NA	NA	NA	NA	LUAD	22.01	0:LIVING	NA	3fe8f8e4-5396-4362-82f5-366e2fb69db2	a6342eed-126b-4afb-86ef-2257b1645e5e	TCGA-05-5428.E5422AE1-E0E5-470E-A6E2-E66BF61B157B.pdf	E5422AE1-E0E5-470E-A6E2-E66BF61B157B
TCGA-05-5429	60	M0	N2	Stage IIIA	7th	T3	Non-Small Cell Lung Cancer	Lung Adenocarcinoma	NA	NA	3/22/11	0.2466	Lung Adenocarcinoma	NA	NA	No	No	NA	NA	C34.1	2279175	C34.9	YES	2010	NO	NA	NA	NA	NA	NA	NA	1	NA	NA	NA	36	NA	NA	NA	NA	NA	LUAD	9.03	1:DECEASED	NA	63bd2175-4b7c-44c9-aef3-9efc8f79837b	fbc90b42-7d26-456b-a166-41993a1d3f0d	TCGA-05-5429.087C433B-9B20-439A-932C-4C852341A052.pdf	087C433B-9B20-439A-932C-4C852341A052
TCGA-05-5715	69	M0	N0	Stage IB	7th	T2a	Non-Small Cell Lung Cancer	Lung Adenocarcinoma	2.04	0:DiseaseFree	3/22/11	0.32	Lung Adenocarcinoma	NA	NA	No	No	NA	NA	C34.1	2321177	C34.1	YES	2010	NO	NA	NA	NA	NA	NA	NA	0.9	NA	NA	NA	107	NA	NA	NA	NA	NA	LUAD	2.04	0:LIVING	NA	e0a19099-5d25-40df-ad73-6260df3a1b32	84e27f5e-ce0d-4bb7-9ae8-5b12162bb801	TCGA-05-5715.b764fced-b638-48c6-82a6-4d3663bb2168.pdf	b764fced-b638-48c6-82a6-4d3663bb2168
TCGA-17-Z000	NA	NA	NA	NA	NA	NA	Non-Small Cell Lung Cancer	Lung Adenocarcinoma	NA	NA	NA	NA	NA	NA	NA	NA	NA	NA	NA	NA	NA	NA	NA	NA	NA	NA	NA	NA	NA	NA	NA	NA	NA	NA	NA	NA	NA	NA	NA	NA	NA	LUAD	NA	NA	NA	NA	NA	NA	NA
TCGA-17-Z001	NA	NA	NA	NA	NA	NA	Non-Small Cell Lung Cancer	Lung Adenocarcinoma	NA	NA	NA	NA	NA	NA	NA	NA	NA	NA	NA	NA	NA	NA	NA	NA	NA	NA	NA	NA	NA	NA	NA	NA	NA	NA	NA	NA	NA	NA	NA	NA	NA	LUAD	NA	NA	NA	NA	NA	NA	NA
TCGA-17-Z002	NA	NA	NA	NA	NA	NA	Non-Small Cell Lung Cancer	Lung Adenocarcinoma	NA	NA	NA	NA	NA	NA	NA	NA	NA	NA	NA	NA	NA	NA	NA	NA	NA	NA	NA	NA	NA	NA	NA	NA	NA	NA	NA	NA	NA	NA	NA	NA	NA	LUAD	NA	NA	NA	NA	NA	NA	NA
TCGA-17-Z003	NA	NA	NA	NA	NA	NA	Non-Small Cell Lung Cancer	Lung Adenocarcinoma	NA	NA	NA	NA	NA	NA	NA	NA	NA	NA	NA	NA	NA	NA	NA	NA	NA	NA	NA	NA	NA	NA	NA	NA	NA	NA	NA	NA	NA	NA	NA	NA	NA	LUAD	NA	NA	NA	NA	NA	NA	NA
TCGA-17-Z004	NA	NA	NA	NA	NA	NA	Non-Small Cell Lung Cancer	Lung Adenocarcinoma	NA	NA	NA	NA	NA	NA	NA	NA	NA	NA	NA	NA	NA	NA	NA	NA	NA	NA	NA	NA	NA	NA	NA	NA	NA	NA	NA	NA	NA	NA	NA	NA	NA	LUAD	NA	NA	NA	NA	NA	NA	NA
TCGA-17-Z005	NA	NA	NA	NA	NA	NA	Non-Small Cell Lung Cancer	Lung Adenocarcinoma	NA	NA	NA	NA	NA	NA	NA	NA	NA	NA	NA	NA	NA	NA	NA	NA	NA	NA	NA	NA	NA	NA	NA	NA	NA	NA	NA	NA	NA	NA	NA	NA	NA	LUAD	NA	NA	NA	NA	NA	NA	NA
TCGA-17-Z006	NA	NA	NA	NA	NA	NA	Non-Small Cell Lung Cancer	Lung Adenocarcinoma	NA	NA	NA	NA	NA	NA	NA	NA	NA	NA	NA	NA	NA	NA	NA	NA	NA	NA	NA	NA	NA	NA	NA	NA	NA	NA	NA	NA	NA	NA	NA	NA	NA	LUAD	NA	NA	NA	NA	NA	NA	NA
TCGA-17-Z007	NA	NA	NA	NA	NA	NA	Non-Small Cell Lung Cancer	Lung Adenocarcinoma	NA	NA	NA	NA	NA	NA	NA	NA	NA	NA	NA	NA	NA	NA	NA	NA	NA	NA	NA	NA	NA	NA	NA	NA	NA	NA	NA	NA	NA	NA	NA	NA	NA	LUAD	NA	NA	NA	NA	NA	NA	NA
TCGA-17-Z008	NA	NA	NA	NA	NA	NA	Non-Small Cell Lung Cancer	Lung Adenocarcinoma	NA	NA	NA	NA	NA	NA	NA	NA	NA	NA	NA	NA	NA	NA	NA	NA	NA	NA	NA	NA	NA	NA	NA	NA	NA	NA	NA	NA	NA	NA	NA	NA	NA	LUAD	NA	NA	NA	NA	NA	NA	NA
TCGA-17-Z009	NA	NA	NA	NA	NA	NA	Non-Small Cell Lung Cancer	Lung Adenocarcinoma	NA	NA	NA	NA	NA	NA	NA	NA	NA	NA	NA	NA	NA	NA	NA	NA	NA	NA	NA	NA	NA	NA	NA	NA	NA	NA	NA	NA	NA	NA	NA	NA	NA	LUAD	NA	NA	NA	NA	NA	NA	NA
TCGA-17-Z010	NA	NA	NA	NA	NA	NA	Non-Small Cell Lung Cancer	Lung Adenocarcinoma	NA	NA	NA	NA	NA	NA	NA	NA	NA	NA	NA	NA	NA	NA	NA	NA	NA	NA	NA	NA	NA	NA	NA	NA	NA	NA	NA	NA	NA	NA	NA	NA	NA	LUAD	NA	NA	NA	NA	NA	NA	NA
TCGA-17-Z011	NA	NA	NA	NA	NA	NA	Non-Small Cell Lung Cancer	Lung Adenocarcinoma	NA	NA	NA	NA	NA	NA	NA	NA	NA	NA	NA	NA	NA	NA	NA	NA	NA	NA	NA	NA	NA	NA	NA	NA	NA	NA	NA	NA	NA	NA	NA	NA	NA	LUAD	NA	NA	NA	NA	NA	NA	NA
TCGA-17-Z012	NA	NA	NA	NA	NA	NA	Non-Small Cell Lung Cancer	Lung Adenocarcinoma	NA	NA	NA	NA	NA	NA	NA	NA	NA	NA	NA	NA	NA	NA	NA	NA	NA	NA	NA	NA	NA	NA	NA	NA	NA	NA	NA	NA	NA	NA	NA	NA	NA	LUAD	NA	NA	NA	NA	NA	NA	NA
TCGA-17-Z013	NA	NA	NA	NA	NA	NA	Non-Small Cell Lung Cancer	Lung Adenocarcinoma	NA	NA	NA	NA	NA	NA	NA	NA	NA	NA	NA	NA	NA	NA	NA	NA	NA	NA	NA	NA	NA	NA	NA	NA	NA	NA	NA	NA	NA	NA	NA	NA	NA	LUAD	NA	NA	NA	NA	NA	NA	NA
TCGA-17-Z014	NA	NA	NA	NA	NA	NA	Non-Small Cell Lung Cancer	Lung Adenocarcinoma	NA	NA	NA	NA	NA	NA	NA	NA	NA	NA	NA	NA	NA	NA	NA	NA	NA	NA	NA	NA	NA	NA	NA	NA	NA	NA	NA	NA	NA	NA	NA	NA	NA	LUAD	NA	NA	NA	NA	NA	NA	NA
TCGA-17-Z015	NA	NA	NA	NA	NA	NA	Non-Small Cell Lung Cancer	Lung Adenocarcinoma	NA	NA	NA	NA	NA	NA	NA	NA	NA	NA	NA	NA	NA	NA	NA	NA	NA	NA	NA	NA	NA	NA	NA	NA	NA	NA	NA	NA	NA	NA	NA	NA	NA	LUAD	NA	NA	NA	NA	NA	NA	NA
TCGA-17-Z016	NA	NA	NA	NA	NA	NA	Non-Small Cell Lung Cancer	Lung Adenocarcinoma	NA	NA	NA	NA	NA	NA	NA	NA	NA	NA	NA	NA	NA	NA	NA	NA	NA	NA	NA	NA	NA	NA	NA	NA	NA	NA	NA	NA	NA	NA	NA	NA	NA	LUAD	NA	NA	NA	NA	NA	NA	NA
TCGA-17-Z017	NA	NA	NA	NA	NA	NA	Non-Small Cell Lung Cancer	Lung Adenocarcinoma	NA	NA	NA	NA	NA	NA	NA	NA	NA	NA	NA	NA	NA	NA	NA	NA	NA	NA	NA	NA	NA	NA	NA	NA	NA	NA	NA	NA	NA	NA	NA	NA	NA	LUAD	NA	NA	NA	NA	NA	NA	NA
TCGA-17-Z018	NA	NA	NA	NA	NA	NA	Non-Small Cell Lung Cancer	Lung Adenocarcinoma	NA	NA	NA	NA	NA	NA	NA	NA	NA	NA	NA	NA	NA	NA	NA	NA	NA	NA	NA	NA	NA	NA	NA	NA	NA	NA	NA	NA	NA	NA	NA	NA	NA	LUAD	NA	NA	NA	NA	NA	NA	NA
TCGA-17-Z019	NA	NA	NA	NA	NA	NA	Non-Small Cell Lung Cancer	Lung Adenocarcinoma	NA	NA	NA	NA	NA	NA	NA	NA	NA	NA	NA	NA	NA	NA	NA	NA	NA	NA	NA	NA	NA	NA	NA	NA	NA	NA	NA	NA	NA	NA	NA	NA	NA	LUAD	NA	NA	NA	NA	NA	NA	NA
TCGA-17-Z020	NA	NA	NA	NA	NA	NA	Non-Small Cell Lung Cancer	Lung Adenocarcinoma	NA	NA	NA	NA	NA	NA	NA	NA	NA	NA	NA	NA	NA	NA	NA	NA	NA	NA	NA	NA	NA	NA	NA	NA	NA	NA	NA	NA	NA	NA	NA	NA	NA	LUAD	NA	NA	NA	NA	NA	NA	NA
TCGA-17-Z021	NA	NA	NA	NA	NA	NA	Non-Small Cell Lung Cancer	Lung Adenocarcinoma	NA	NA	NA	NA	NA	NA	NA	NA	NA	NA	NA	NA	NA	NA	NA	NA	NA	NA	NA	NA	NA	NA	NA	NA	NA	NA	NA	NA	NA	NA	NA	NA	NA	LUAD	NA	NA	NA	NA	NA	NA	NA
TCGA-17-Z022	NA	NA	NA	NA	NA	NA	Non-Small Cell Lung Cancer	Lung Adenocarcinoma	NA	NA	NA	NA	NA	NA	NA	NA	NA	NA	NA	NA	NA	NA	NA	NA	NA	NA	NA	NA	NA	NA	NA	NA	NA	NA	NA	NA	NA	NA	NA	NA	NA	LUAD	NA	NA	NA	NA	NA	NA	NA
TCGA-17-Z023	NA	NA	NA	NA	NA	NA	Non-Small Cell Lung Cancer	Lung Adenocarcinoma	NA	NA	NA	NA	NA	NA	NA	NA	NA	NA	NA	NA	NA	NA	NA	NA	NA	NA	NA	NA	NA	NA	NA	NA	NA	NA	NA	NA	NA	NA	NA	NA	NA	LUAD	NA	NA	NA	NA	NA	NA	NA
TCGA-17-Z024	NA	NA	NA	NA	NA	NA	Non-Small Cell Lung Cancer	Lung Adenocarcinoma	NA	NA	NA	NA	NA	NA	NA	NA	NA	NA	NA	NA	NA	NA	NA	NA	NA	NA	NA	NA	NA	NA	NA	NA	NA	NA	NA	NA	NA	NA	NA	NA	NA	LUAD	NA	NA	NA	NA	NA	NA	NA
TCGA-17-Z025	NA	NA	NA	NA	NA	NA	Non-Small Cell Lung Cancer	Lung Adenocarcinoma	NA	NA	NA	NA	NA	NA	NA	NA	NA	NA	NA	NA	NA	NA	NA	NA	NA	NA	NA	NA	NA	NA	NA	NA	NA	NA	NA	NA	NA	NA	NA	NA	NA	LUAD	NA	NA	NA	NA	NA	NA	NA
TCGA-17-Z026	NA	NA	NA	NA	NA	NA	Non-Small Cell Lung Cancer	Lung Adenocarcinoma	NA	NA	NA	NA	NA	NA	NA	NA	NA	NA	NA	NA	NA	NA	NA	NA	NA	NA	NA	NA	NA	NA	NA	NA	NA	NA	NA	NA	NA	NA	NA	NA	NA	LUAD	NA	NA	NA	NA	NA	NA	NA
TCGA-17-Z027	NA	NA	NA	NA	NA	NA	Non-Small Cell Lung Cancer	Lung Adenocarcinoma	NA	NA	NA	NA	NA	NA	NA	NA	NA	NA	NA	NA	NA	NA	NA	NA	NA	NA	NA	NA	NA	NA	NA	NA	NA	NA	NA	NA	NA	NA	NA	NA	NA	LUAD	NA	NA	NA	NA	NA	NA	NA
TCGA-17-Z028	NA	NA	NA	NA	NA	NA	Non-Small Cell Lung Cancer	Lung Adenocarcinoma	NA	NA	NA	NA	NA	NA	NA	NA	NA	NA	NA	NA	NA	NA	NA	NA	NA	NA	NA	NA	NA	NA	NA	NA	NA	NA	NA	NA	NA	NA	NA	NA	NA	LUAD	NA	NA	NA	NA	NA	NA	NA
TCGA-17-Z029	NA	NA	NA	NA	NA	NA	Non-Small Cell Lung Cancer	Lung Adenocarcinoma	NA	NA	NA	NA	NA	NA	NA	NA	NA	NA	NA	NA	NA	NA	NA	NA	NA	NA	NA	NA	NA	NA	NA	NA	NA	NA	NA	NA	NA	NA	NA	NA	NA	LUAD	NA	NA	NA	NA	NA	NA	NA
TCGA-17-Z030	NA	NA	NA	NA	NA	NA	Non-Small Cell Lung Cancer	Lung Adenocarcinoma	NA	NA	NA	NA	NA	NA	NA	NA	NA	NA	NA	NA	NA	NA	NA	NA	NA	NA	NA	NA	NA	NA	NA	NA	NA	NA	NA	NA	NA	NA	NA	NA	NA	LUAD	NA	NA	NA	NA	NA	NA	NA
TCGA-17-Z031	NA	NA	NA	NA	NA	NA	Non-Small Cell Lung Cancer	Lung Adenocarcinoma	NA	NA	NA	NA	NA	NA	NA	NA	NA	NA	NA	NA	NA	NA	NA	NA	NA	NA	NA	NA	NA	NA	NA	NA	NA	NA	NA	NA	NA	NA	NA	NA	NA	LUAD	NA	NA	NA	NA	NA	NA	NA
TCGA-17-Z032	NA	NA	NA	NA	NA	NA	Non-Small Cell Lung Cancer	Lung Adenocarcinoma	NA	NA	NA	NA	NA	NA	NA	NA	NA	NA	NA	NA	NA	NA	NA	NA	NA	NA	NA	NA	NA	NA	NA	NA	NA	NA	NA	NA	NA	NA	NA	NA	NA	LUAD	NA	NA	NA	NA	NA	NA	NA
TCGA-17-Z033	NA	NA	NA	NA	NA	NA	Non-Small Cell Lung Cancer	Lung Adenocarcinoma	NA	NA	NA	NA	NA	NA	NA	NA	NA	NA	NA	NA	NA	NA	NA	NA	NA	NA	NA	NA	NA	NA	NA	NA	NA	NA	NA	NA	NA	NA	NA	NA	NA	LUAD	NA	NA	NA	NA	NA	NA	NA
TCGA-17-Z034	NA	NA	NA	NA	NA	NA	Non-Small Cell Lung Cancer	Lung Adenocarcinoma	NA	NA	NA	NA	NA	NA	NA	NA	NA	NA	NA	NA	NA	NA	NA	NA	NA	NA	NA	NA	NA	NA	NA	NA	NA	NA	NA	NA	NA	NA	NA	NA	NA	LUAD	NA	NA	NA	NA	NA	NA	NA
TCGA-17-Z035	NA	NA	NA	NA	NA	NA	Non-Small Cell Lung Cancer	Lung Adenocarcinoma	NA	NA	NA	NA	NA	NA	NA	NA	NA	NA	NA	NA	NA	NA	NA	NA	NA	NA	NA	NA	NA	NA	NA	NA	NA	NA	NA	NA	NA	NA	NA	NA	NA	LUAD	NA	NA	NA	NA	NA	NA	NA
TCGA-17-Z036	NA	NA	NA	NA	NA	NA	Non-Small Cell Lung Cancer	Lung Adenocarcinoma	NA	NA	NA	NA	NA	NA	NA	NA	NA	NA	NA	NA	NA	NA	NA	NA	NA	NA	NA	NA	NA	NA	NA	NA	NA	NA	NA	NA	NA	NA	NA	NA	NA	LUAD	NA	NA	NA	NA	NA	NA	NA
TCGA-17-Z037	NA	NA	NA	NA	NA	NA	Non-Small Cell Lung Cancer	Lung Adenocarcinoma	NA	NA	NA	NA	NA	NA	NA	NA	NA	NA	NA	NA	NA	NA	NA	NA	NA	NA	NA	NA	NA	NA	NA	NA	NA	NA	NA	NA	NA	NA	NA	NA	NA	LUAD	NA	NA	NA	NA	NA	NA	NA
TCGA-17-Z038	NA	NA	NA	NA	NA	NA	Non-Small Cell Lung Cancer	Lung Adenocarcinoma	NA	NA	NA	NA	NA	NA	NA	NA	NA	NA	NA	NA	NA	NA	NA	NA	NA	NA	NA	NA	NA	NA	NA	NA	NA	NA	NA	NA	NA	NA	NA	NA	NA	LUAD	NA	NA	NA	NA	NA	NA	NA
TCGA-17-Z039	NA	NA	NA	NA	NA	NA	Non-Small Cell Lung Cancer	Lung Adenocarcinoma	NA	NA	NA	NA	NA	NA	NA	NA	NA	NA	NA	NA	NA	NA	NA	NA	NA	NA	NA	NA	NA	NA	NA	NA	NA	NA	NA	NA	NA	NA	NA	NA	NA	LUAD	NA	NA	NA	NA	NA	NA	NA
TCGA-17-Z040	NA	NA	NA	NA	NA	NA	Non-Small Cell Lung Cancer	Lung Adenocarcinoma	NA	NA	NA	NA	NA	NA	NA	NA	NA	NA	NA	NA	NA	NA	NA	NA	NA	NA	NA	NA	NA	NA	NA	NA	NA	NA	NA	NA	NA	NA	NA	NA	NA	LUAD	NA	NA	NA	NA	NA	NA	NA
TCGA-17-Z041	NA	NA	NA	NA	NA	NA	Non-Small Cell Lung Cancer	Lung Adenocarcinoma	NA	NA	NA	NA	NA	NA	NA	NA	NA	NA	NA	NA	NA	NA	NA	NA	NA	NA	NA	NA	NA	NA	NA	NA	NA	NA	NA	NA	NA	NA	NA	NA	NA	LUAD	NA	NA	NA	NA	NA	NA	NA
TCGA-17-Z042	NA	NA	NA	NA	NA	NA	Non-Small Cell Lung Cancer	Lung Adenocarcinoma	NA	NA	NA	NA	NA	NA	NA	NA	NA	NA	NA	NA	NA	NA	NA	NA	NA	NA	NA	NA	NA	NA	NA	NA	NA	NA	NA	NA	NA	NA	NA	NA	NA	LUAD	NA	NA	NA	NA	NA	NA	NA
TCGA-17-Z043	NA	NA	NA	NA	NA	NA	Non-Small Cell Lung Cancer	Lung Adenocarcinoma	NA	NA	NA	NA	NA	NA	NA	NA	NA	NA	NA	NA	NA	NA	NA	NA	NA	NA	NA	NA	NA	NA	NA	NA	NA	NA	NA	NA	NA	NA	NA	NA	NA	LUAD	NA	NA	NA	NA	NA	NA	NA
TCGA-17-Z044	NA	NA	NA	NA	NA	NA	Non-Small Cell Lung Cancer	Lung Adenocarcinoma	NA	NA	NA	NA	NA	NA	NA	NA	NA	NA	NA	NA	NA	NA	NA	NA	NA	NA	NA	NA	NA	NA	NA	NA	NA	NA	NA	NA	NA	NA	NA	NA	NA	LUAD	NA	NA	NA	NA	NA	NA	NA
TCGA-17-Z045	NA	NA	NA	NA	NA	NA	Non-Small Cell Lung Cancer	Lung Adenocarcinoma	NA	NA	NA	NA	NA	NA	NA	NA	NA	NA	NA	NA	NA	NA	NA	NA	NA	NA	NA	NA	NA	NA	NA	NA	NA	NA	NA	NA	NA	NA	NA	NA	NA	LUAD	NA	NA	NA	NA	NA	NA	NA
TCGA-17-Z046	NA	NA	NA	NA	NA	NA	Non-Small Cell Lung Cancer	Lung Adenocarcinoma	NA	NA	NA	NA	NA	NA	NA	NA	NA	NA	NA	NA	NA	NA	NA	NA	NA	NA	NA	NA	NA	NA	NA	NA	NA	NA	NA	NA	NA	NA	NA	NA	NA	LUAD	NA	NA	NA	NA	NA	NA	NA
TCGA-17-Z047	NA	NA	NA	NA	NA	NA	Non-Small Cell Lung Cancer	Lung Adenocarcinoma	NA	NA	NA	NA	NA	NA	NA	NA	NA	NA	NA	NA	NA	NA	NA	NA	NA	NA	NA	NA	NA	NA	NA	NA	NA	NA	NA	NA	NA	NA	NA	NA	NA	LUAD	NA	NA	NA	NA	NA	NA	NA
TCGA-17-Z048	NA	NA	NA	NA	NA	NA	Non-Small Cell Lung Cancer	Lung Adenocarcinoma	NA	NA	NA	NA	NA	NA	NA	NA	NA	NA	NA	NA	NA	NA	NA	NA	NA	NA	NA	NA	NA	NA	NA	NA	NA	NA	NA	NA	NA	NA	NA	NA	NA	LUAD	NA	NA	NA	NA	NA	NA	NA
TCGA-17-Z049	NA	NA	NA	NA	NA	NA	Non-Small Cell Lung Cancer	Lung Adenocarcinoma	NA	NA	NA	NA	NA	NA	NA	NA	NA	NA	NA	NA	NA	NA	NA	NA	NA	NA	NA	NA	NA	NA	NA	NA	NA	NA	NA	NA	NA	NA	NA	NA	NA	LUAD	NA	NA	NA	NA	NA	NA	NA
TCGA-17-Z050	NA	NA	NA	NA	NA	NA	Non-Small Cell Lung Cancer	Lung Adenocarcinoma	NA	NA	NA	NA	NA	NA	NA	NA	NA	NA	NA	NA	NA	NA	NA	NA	NA	NA	NA	NA	NA	NA	NA	NA	NA	NA	NA	NA	NA	NA	NA	NA	NA	LUAD	NA	NA	NA	NA	NA	NA	NA
TCGA-17-Z051	NA	NA	NA	NA	NA	NA	Non-Small Cell Lung Cancer	Lung Adenocarcinoma	NA	NA	NA	NA	NA	NA	NA	NA	NA	NA	NA	NA	NA	NA	NA	NA	NA	NA	NA	NA	NA	NA	NA	NA	NA	NA	NA	NA	NA	NA	NA	NA	NA	LUAD	NA	NA	NA	NA	NA	NA	NA
TCGA-17-Z052	NA	NA	NA	NA	NA	NA	Non-Small Cell Lung Cancer	Lung Adenocarcinoma	NA	NA	NA	NA	NA	NA	NA	NA	NA	NA	NA	NA	NA	NA	NA	NA	NA	NA	NA	NA	NA	NA	NA	NA	NA	NA	NA	NA	NA	NA	NA	NA	NA	LUAD	NA	NA	NA	NA	NA	NA	NA
TCGA-17-Z053	NA	NA	NA	NA	NA	NA	Non-Small Cell Lung Cancer	Lung Adenocarcinoma	NA	NA	NA	NA	NA	NA	NA	NA	NA	NA	NA	NA	NA	NA	NA	NA	NA	NA	NA	NA	NA	NA	NA	NA	NA	NA	NA	NA	NA	NA	NA	NA	NA	LUAD	NA	NA	NA	NA	NA	NA	NA
TCGA-17-Z054	NA	NA	NA	NA	NA	NA	Non-Small Cell Lung Cancer	Lung Adenocarcinoma	NA	NA	NA	NA	NA	NA	NA	NA	NA	NA	NA	NA	NA	NA	NA	NA	NA	NA	NA	NA	NA	NA	NA	NA	NA	NA	NA	NA	NA	NA	NA	NA	NA	LUAD	NA	NA	NA	NA	NA	NA	NA
TCGA-17-Z056	NA	NA	NA	NA	NA	NA	Non-Small Cell Lung Cancer	Lung Adenocarcinoma	NA	NA	NA	NA	NA	NA	NA	NA	NA	NA	NA	NA	NA	NA	NA	NA	NA	NA	NA	NA	NA	NA	NA	NA	NA	NA	NA	NA	NA	NA	NA	NA	NA	LUAD	NA	NA	NA	NA	NA	NA	NA
TCGA-17-Z058	NA	NA	NA	NA	NA	NA	Non-Small Cell Lung Cancer	Lung Adenocarcinoma	NA	NA	NA	NA	NA	NA	NA	NA	NA	NA	NA	NA	NA	NA	NA	NA	NA	NA	NA	NA	NA	NA	NA	NA	NA	NA	NA	NA	NA	NA	NA	NA	NA	LUAD	NA	NA	NA	NA	NA	NA	NA
TCGA-17-Z059	NA	NA	NA	NA	NA	NA	Non-Small Cell Lung Cancer	Lung Adenocarcinoma	NA	NA	NA	NA	NA	NA	NA	NA	NA	NA	NA	NA	NA	NA	NA	NA	NA	NA	NA	NA	NA	NA	NA	NA	NA	NA	NA	NA	NA	NA	NA	NA	NA	LUAD	NA	NA	NA	NA	NA	NA	NA
TCGA-17-Z060	NA	NA	NA	NA	NA	NA	Non-Small Cell Lung Cancer	Lung Adenocarcinoma	NA	NA	NA	NA	NA	NA	NA	NA	NA	NA	NA	NA	NA	NA	NA	NA	NA	NA	NA	NA	NA	NA	NA	NA	NA	NA	NA	NA	NA	NA	NA	NA	NA	LUAD	NA	NA	NA	NA	NA	NA	NA
TCGA-17-Z061	NA	NA	NA	NA	NA	NA	Non-Small Cell Lung Cancer	Lung Adenocarcinoma	NA	NA	NA	NA	NA	NA	NA	NA	NA	NA	NA	NA	NA	NA	NA	NA	NA	NA	NA	NA	NA	NA	NA	NA	NA	NA	NA	NA	NA	NA	NA	NA	NA	LUAD	NA	NA	NA	NA	NA	NA	NA
TCGA-17-Z062	NA	NA	NA	NA	NA	NA	Non-Small Cell Lung Cancer	Lung Adenocarcinoma	NA	NA	NA	NA	NA	NA	NA	NA	NA	NA	NA	NA	NA	NA	NA	NA	NA	NA	NA	NA	NA	NA	NA	NA	NA	NA	NA	NA	NA	NA	NA	NA	NA	LUAD	NA	NA	NA	NA	NA	NA	NA
TCGA-35-3615	57	M0	N0	Stage IB	NA	T2	Non-Small Cell Lung Cancer	Lung Adenocarcinoma	0.46	0:DiseaseFree	12/20/10	0.1795	Lung Adenocarcinoma	NA	NA	No	No	NA	NA	C34.1	2279175	C34.1	YES	2007	NO	NA	NO	NA	NA	NA	Peripheral Lung	1.5	NA	NA	NA	101	NO	NA	NA	NA	NA	LUAD	0.46	0:LIVING	NA	e8b7a103-644f-4865-92f8-80b053bd5e17	7407d705-6ec6-4143-93d2-eedcf5a22399	TCGA-35-3615.ffc829b9-9e11-41c9-9532-b6303ad48a9f.pdf	ffc829b9-9e11-41c9-9532-b6303ad48a9f
TCGA-35-3621	NA	NA	NA	NA	NA	NA	Non-Small Cell Lung Cancer	Lung Adenocarcinoma	NA	NA	NA	NA	NA	NA	NA	NA	NA	NA	NA	NA	NA	NA	NA	NA	NO	NA	NA	NA	NA	NA	NA	0.8	NA	NA	NA	NA	NA	NA	NA	NA	NA	LUAD	NA	NA	NA	NA	c748a2a8-09d0-4d70-a405-e2b0555f58aa	NA	NA
TCGA-35-4122	69	M0	N0	Stage IA	7th	T1	Non-Small Cell Lung Cancer	Lung Adenocarcinoma	7.39	0:DiseaseFree	12/20/10	0.0597	Lung Adenocarcinoma	NA	NA	No	No	NA	NA	C34.1	2279175	C34.1	YES	2010	NO	80	NO	NA	NA	NA	Peripheral Lung	1	NA	NA	NA	NA	NO	NA	NA	NA	NA	LUAD	7.39	0:LIVING	NA	44adf4cb-2829-4153-80fd-a8b7ee0e654a	587f8383-3a48-49af-8ac4-d86e6009c96b	TCGA-35-4122.a970d363-3ea8-4f28-a3a5-81c28dcb799f.pdf	a970d363-3ea8-4f28-a3a5-81c28dcb799f
TCGA-35-4123	38	M0	N0	Stage IA	7th	T1	Non-Small Cell Lung Cancer	Lung Adenocarcinoma	5.98	0:DiseaseFree	12/20/10	0.3119	Lung Adenocarcinoma	NA	NA	No	No	NA	NA	C34.1	2279175	C34.1	YES	2010	NO	90	NO	NA	NA	NA	Peripheral Lung	0.9	NA	NA	NA	NA	NO	NA	NA	NA	NA	LUAD	5.98	0:LIVING	NA	6cf49cf0-de4c-4c90-8358-eae19c6206b0	3af63e86-157b-408c-9527-58a45107ddd2	TCGA-35-4123.7f74ee3b-0ecf-468d-9280-d30686d67d3a.pdf	7f74ee3b-0ecf-468d-9280-d30686d67d3a
TCGA-35-5375	61	M0	N2	Stage IIIA	NA	T2	Non-Small Cell Lung Cancer	Lung Adenocarcinoma	8.67	0:DiseaseFree	5/20/11	0.5996	Lung Adenocarcinoma	NA	NA	No	No	NA	NA	C34.1	2279175	C34.1	YES	2010	NO	90	NA	NA	NA	NA	Peripheral Lung	1.3	NA	NA	NA	NA	NA	NA	NA	NA	NA	LUAD	8.67	0:LIVING	NA	5d2a9a4f-678d-4089-a8c5-81a5cb696629	78b3d4a5-8563-433d-b271-6e37385e0584	TCGA-35-5375.a93477c8-5ebe-436b-978a-61b573f65471.pdf	a93477c8-5ebe-436b-978a-61b573f65471
TCGA-38-4625	66	M0	N0	Stage IB	5th	T2a	Non-Small Cell Lung Cancer	Lung Adenocarcinoma	97.67	0:DiseaseFree	41100	0.5261	Lung Adenocarcinoma	NA	NA	No	No	NA	NA	C34.1	2279175	C34.1	YES	2002	NO	NA	NO	NA	NA	NA	Peripheral Lung	0.7	NA	NA	NA	NA	NO	NA	NA	NA	NA	LUAD	97.67	0:LIVING	NA	0ea4920f-f4c8-4590-84b3-eb419824e144	cc72dc0d-9c39-4217-b5cb-8cad390d7e86	TCGA-38-4625.ede2780e-09fd-43ad-a29b-6ca1667d2965.pdf	ede2780e-09fd-43ad-a29b-6ca1667d2965
TCGA-38-4626	57	M0	N0	NA	6th	T2b	Non-Small Cell Lung Cancer	Lung Adenocarcinoma	82.72	1:Recurred/Progressed	41100	0.019	Lung Adenocarcinoma	NA	NA	No	No	NA	NA	C34.1	2279175	C34.1	YES	2003	NO	NA	NA	NA	NA	NA	Central Lung	1	NA	NA	NA	245	NA	NA	NA	NA	NA	LUAD	120.7	0:LIVING	NA	2079155a-d91d-4246-a038-01934a580f32	60a9564a-c68d-4791-a093-19b144ee7717	TCGA-38-4626.9ac3c8f7-8399-46b1-9f2c-4e994faf88a3.pdf	9ac3c8f7-8399-46b1-9f2c-4e994faf88a3
TCGA-38-4627	64	M0	N1	Stage IIA	NA	T1b	Non-Small Cell Lung Cancer	Lung Adenocarcinoma	NA	NA	41100	0.0002	Lung Adenocarcinoma	NA	NA	No	No	NA	NA	C34.1	2279175	C34.1	YES	2003	NO	NA	NA	NA	NA	NA	Central Lung	1.4	NA	NA	NA	30	NA	NA	NA	NA	NA	LUAD	37.68	1:DECEASED	NA	d717fa33-3c91-4ced-89c6-79ff5542f04c	feec7fa2-1f3f-4cbe-a89c-df01d13a9299	TCGA-38-4627.255a7ca7-4aa4-4014-884c-33c331af765d.pdf	255a7ca7-4aa4-4014-884c-33c331af765d
TCGA-38-4628	65	M0	N1	Stage IIB	5th	T2	Non-Small Cell Lung Cancer	Lung Adenocarcinoma	35.58	1:Recurred/Progressed	41162	0.4864	Lung Adenocarcinoma	NA	NA	No	No	NA	NA	C34.1	2279175	C34.1	YES	2002	NO	NA	NO	NA	NA	NA	Central Lung	0.8	NA	NA	NA	118	NO	NA	NA	NA	NA	LUAD	49.01	1:DECEASED	NA	cc4bd56a-25c5-4c48-b583-ac3aeb778ca6	a74f6423-b5d3-4ae2-b61f-3ee04b1073bf	TCGA-38-4628.0a4269d2-d168-4750-ab8c-3c27907c45ef.pdf	0a4269d2-d168-4750-ab8c-3c27907c45ef
TCGA-38-4629	68	M0	N0	Stage IIB	NA	T3	Non-Small Cell Lung Cancer	Lung Adenocarcinoma	12.45	1:Recurred/Progressed	12/13/10	0.2389	Lung Adenocarcinoma	NA	NA	No	Yes	NA	NA	C34.1	2279175	C34.1	YES	2003	NO	NA	NO	NA	NA	NA	Peripheral Lung	1.3	NA	NA	NA	NA	NO	NA	NA	NA	NA	LUAD	28.38	1:DECEASED	NA	127bf818-f7e5-46b5-a9de-39f6d96b8b83	eb822f95-8b15-4c86-b5e5-b0afe9c32e0c	TCGA-38-4629.9546e974-686d-4d97-b5bd-771972cb4b82.pdf	9546e974-686d-4d97-b5bd-771972cb4b82
TCGA-38-4630	75	M0	N0	Stage IB	6th	T2	Non-Small Cell Lung Cancer	Lung Adenocarcinoma	27.46	1:Recurred/Progressed	12/14/10	0.3811	Lung Adenocarcinoma	NA	NA	No	Yes	NA	NA	C34.1	2323004	C34.1	YES	2000	NO	NA	NO	NA	NA	NA	Peripheral Lung	1.6	NA	NA	NA	NA	NO	NA	NA	NA	NA	LUAD	35.25	1:DECEASED	NA	f1985735-a188-4567-a88a-530f9b80291b	83d01ff9-d0a9-4606-80ed-9a417a980ef7	TCGA-38-4630.63d133eb-0aa7-4c76-bf48-b9206df8975f.pdf	63d133eb-0aa7-4c76-bf48-b9206df8975f
TCGA-38-4631	72	M0	N0	Stage IB	NA	T2	Non-Small Cell Lung Cancer	Lung Adenocarcinoma	NA	NA	12/14/10	0.4032	Lung Adenocarcinoma	NA	NA	No	Yes	NA	NA	C34.1	2279175	C34.1	YES	1997	NO	NA	NO	NA	NA	NA	Peripheral Lung	0.7	NA	NA	NA	626	NO	NA	NA	NA	NA	LUAD	11.63	1:DECEASED	NA	2483621a-4db3-41ab-aa33-b9427ea8a0af	13b0d336-205a-42ac-8a50-db0eb065013d	TCGA-38-4631.fe8cedaf-e5d1-4836-b6d7-6f21e5e8cd53.pdf	fe8cedaf-e5d1-4836-b6d7-6f21e5e8cd53
TCGA-38-4632	42	M1	N1	Stage IV	5th	T2	Non-Small Cell Lung Cancer	Lung Adenocarcinoma	30.39	1:Recurred/Progressed	12/13/10	0.4325	Lung Adenocarcinoma	NA	NA	No	No	NA	NA	C34.1	2279175	C34.1	YES	1998	NO	NA	NO	NA	NA	NA	Peripheral Lung	0.8	NA	NA	NA	457	NO	NA	NA	NA	NA	LUAD	44.58	1:DECEASED	NA	875333ab-9048-462d-aaa2-693ad127e3cc	d994817a-474e-4f92-8a78-7586caa85d52	TCGA-38-4632.8a178633-5c59-47fe-b1ce-c15e03c66198.pdf	8a178633-5c59-47fe-b1ce-c15e03c66198
TCGA-38-6178	70	NA	N2	Stage IIIA	NA	T2b	Non-Small Cell Lung Cancer	Lung Adenocarcinoma	14.72	0:DiseaseFree	4/14/11	0.3904	Lung Adenocarcinoma	NA	NA	No	Yes	NA	NA	C34.1	2279175	C34.1	YES	2010	NO	NA	YES	NO	NA	NA	Central Lung	1.5	NA	NA	NA	61	YES	Exon 19 Deletion	NA	NA	NA	LUAD	14.72	0:LIVING	NA	edf80622-aea2-4b50-bb69-691d6708aa83	81fb5fa9-d901-4faa-b909-376b8676d2bc	TCGA-38-6178.c2b33805-c417-4d5b-97ff-ec0d93afee8c.pdf	c2b33805-c417-4d5b-97ff-ec0d93afee8c
TCGA-38-7271	72	M0	N0	Stage IA	6th	T1	Non-Small Cell Lung Cancer	Lung Adenocarcinoma	20.8	1:Recurred/Progressed	40827	0.0439	Lung Adenocarcinoma	NA	NA	No	Yes	NA	NA	C34.1	2279175	C34.1	YES	2006	NO	NA	NO	NA	NA	NA	NA	1.1	NA	NA	NA	NA	NO	NA	NA	NA	NA	LUAD	26.28	1:DECEASED	NA	8214a0d1-5e2d-4a7a-acb1-e5580755db83	ed2389b5-16eb-43e8-87b8-a15304da629a	TCGA-38-7271.7eb95f4d-3fb0-4312-89d1-4d5ec9f4f677.pdf	7eb95f4d-3fb0-4312-89d1-4d5ec9f4f677
TCGA-38-A44F	80	M0	N0	Stage IB	7th	T2a	Non-Small Cell Lung Cancer	Lung Adenocarcinoma	4.37	0:DiseaseFree	10/31/12	0	Lung Adenocarcinoma	NA	NA	No	No	NA	NA	C34.1	2428924	C34.1	YES	2012	NO	NA	NO	NA	NA	NA	Peripheral Lung	NA	NA	NA	NA	NA	NO	NA	NO	NA	FALSE	LUAD	4.37	0:LIVING	NA	258A3A41-211B-4C66-BD3B-EF03014A6967	45C17476-0525-46D2-8448-48D4DE6713F1	TCGA-38-A44F.FC3ACA4F-AA49-47F4-9BA3-7B18C56F64AD.pdf	FC3ACA4F-AA49-47F4-9BA3-7B18C56F64AD
TCGA-44-2655	65	M0	N0	Stage IA	6th	T1	Non-Small Cell Lung Cancer	Lung Adenocarcinoma	33.15	1:Recurred/Progressed	40431	0.0648	Lung Adenocarcinoma	NA	NA	No	Yes	NA	NA	C34.1	2279175	C34.1	YES	2009	NO	NA	NO	NA	NA	NA	NA	0.5	NA	NA	NA	160	NA	NA	NA	NA	NA	LUAD	43.5	0:LIVING	NA	07b5663f-9a54-4462-b6c1-6fc8116b8714	9fcabda1-ea79-4188-8b3f-7d0fd060a819	TCGA-44-2655.ebae1e0e-18fb-48c8-b2f3-282dab7352d4.pdf	ebae1e0e-18fb-48c8-b2f3-282dab7352d4
TCGA-44-2656	59	M0	N0	Stage IB	6th	T2	Non-Small Cell Lung Cancer	Lung Adenocarcinoma	18.66	1:Recurred/Progressed	40400	0.295	Lung Adenocarcinoma	NA	NA	No	No	NA	NA	C34.1	2279175	C34.1	YES	2009	NO	NA	NO	NA	NA	NA	NA	0.8	NA	NA	NA	963	NA	NA	NA	NA	NA	LUAD	46.94	0:LIVING	NA	42ca54fc-c1ae-41cd-bca1-7fe9810db460	5593f581-3d45-4a4a-a525-bfae1f4753a0	TCGA-44-2656.3c7e7f0d-f1b6-42cf-895e-df6cc52f4c2a.pdf	3c7e7f0d-f1b6-42cf-895e-df6cc52f4c2a
TCGA-44-2657	74	M0	NX	Stage IB	6th	T2	Non-Small Cell Lung Cancer	Lung Adenocarcinoma	44.38	0:DiseaseFree	40400	0.0447	Lung Adenocarcinoma	NA	NA	No	No	NA	NA	C34.1	2279175	C34.1	YES	2009	NO	NA	NO	NA	NA	NA	NA	1	NA	NA	NA	341	NA	NA	NA	NA	NA	LUAD	44.38	0:LIVING	NA	f40301ba-831e-4afd-9ce8-5f3c1a05ff7e	1028d7a9-0ac0-4fd8-a34b-46f3e6e53f79	TCGA-44-2657.d31fa48b-949c-48b7-bc78-6954ede98172.pdf	d31fa48b-949c-48b7-bc78-6954ede98172
TCGA-44-2659	65	M0	N1	Stage IIB	6th	T1	Non-Small Cell Lung Cancer	Lung Adenocarcinoma	37.65	1:Recurred/Progressed	40492	0.2823	Lung Adenocarcinoma	NA	NA	No	No	NA	NA	C34.3	2279175	C34.3	YES	2009	NO	NA	NO	NA	NA	NA	NA	1.3	NA	NA	NA	362	NA	NA	NA	NA	NA	LUAD	44.91	0:LIVING	NA	bf15f7ad-9d92-473b-91d1-f24aa373ab97	42208ba8-f465-4d62-9ed9-5dbfaa525913	TCGA-44-2659.9015ab9c-ad9f-44f1-af94-3c7bf34f12fd.pdf	9015ab9c-ad9f-44f1-af94-3c7bf34f12fd
TCGA-44-2661	69	M0	N0	Stage IA	6th	T1	Non-Small Cell Lung Cancer	Lung Adenocarcinoma	38.07	0:DiseaseFree	40400	0.0013	Lung Adenocarcinoma	NA	NA	No	Yes	NA	NA	C34.1	2279175	C34.1	YES	2009	NO	NA	NO	NA	NA	NA	NA	1.5	NA	NA	NA	42	NA	NA	NA	NA	NA	LUAD	38.07	0:LIVING	NA	f3501466-cf32-4866-b5fb-e94dd32341bc	48dd9724-8848-48c3-8628-7e78a24e3f2c	TCGA-44-2661.17e596f5-74fe-46cc-bee2-fa1355b01721.pdf	17e596f5-74fe-46cc-bee2-fa1355b01721
TCGA-44-2662	65	M0	N0	Stage IB	6th	T2	Non-Small Cell Lung Cancer	Lung Adenocarcinoma	8.05	1:Recurred/Progressed	40522	0.1758	Lung Adenocarcinoma	NA	NA	NA	Yes	NA	NA	C34.1	2279175	C34.1	YES	2009	NO	NA	NO	NA	NA	NA	NA	1	NA	NA	NA	187	NA	NA	NA	NA	NA	LUAD	42.05	0:LIVING	NA	ccda26c1-a6d6-4317-8cf8-8a87e15ce12e	d2198941-e96f-40bd-9fbe-82886217d5db	TCGA-44-2662.76bab538-e95a-48a6-9f83-36b9a472252b.pdf	76bab538-e95a-48a6-9f83-36b9a472252b
TCGA-44-2664	66	M0	N0	Stage IA	6th	T1	Non-Small Cell Lung Cancer	Lung Adenocarcinoma	27.33	1:Recurred/Progressed	40492	NA	Lung Adenocarcinoma	NA	NA	No	No	NA	NA	C34.3	2279175	C34.3	YES	2009	NO	NA	NO	NA	NA	NA	NA	1	NA	NA	NA	NA	NA	NA	NA	NA	NA	LUAD	41.1	0:LIVING	NA	93b62fc5-a0d3-4d32-bf27-cd7c9d43cd5f	5b465487-2179-4f86-ba7a-d03e55655add	TCGA-44-2664.8ac6aec3-d709-411f-9233-f264bac80972.pdf	8ac6aec3-d709-411f-9233-f264bac80972
TCGA-44-2665	55	M0	N1	Stage IIB	6th	T2	Non-Small Cell Lung Cancer	Lung Adenocarcinoma	42.74	0:DiseaseFree	10/13/10	0.2699	Lung Adenocarcinoma	NA	NA	No	No	NA	NA	C34.1	2279175	C34.1	YES	2009	NO	NA	NO	NA	NA	NA	NA	1.1	NA	NA	NA	41	NA	NA	NA	NA	NA	LUAD	42.74	0:LIVING	NA	fb79c491-7b01-42ae-8369-8364e442e31b	a0863fa6-515c-44fa-825f-f9e243f945f1	TCGA-44-2665.262e300a-7b16-4f2b-80bf-29decfe84d33.pdf	262e300a-7b16-4f2b-80bf-29decfe84d33
TCGA-44-2666	43	M0	N0	Stage IB	6th	T2	Non-Small Cell Lung Cancer	Lung Adenocarcinoma	NA	NA	40400	0.0657	Lung Adenocarcinoma	NA	NA	No	No	NA	NA	C34.1	2279175	C34.1	YES	2009	NO	NA	NO	NA	NA	NA	NA	2	NA	NA	NA	53	NA	NA	NA	NA	NA	LUAD	3.19	1:DECEASED	NA	e16ca88f-488b-40f0-9169-e5a62482a2ff	27a64f32-69c5-4c49-86b4-c8fc923cae08	TCGA-44-2666.bbc3c899-16af-41e4-9ba5-57963305df6f.pdf	bbc3c899-16af-41e4-9ba5-57963305df6f
TCGA-44-2668	51	M0	N0	Stage IB	6th	T2	Non-Small Cell Lung Cancer	Lung Adenocarcinoma	14.22	1:Recurred/Progressed	10/22/10	0.2676	Lung Adenocarcinoma	NA	NA	No	No	NA	NA	C34.1	2279175	C34.1	YES	2009	NO	NA	NO	NA	NA	NA	NA	1.2	NA	NA	NA	NA	NA	NA	NA	NA	NA	LUAD	25	1:DECEASED	NA	bab43415-d413-40be-a4c0-2c40a52afe6a	dd9a6c68-b8b4-4168-9ff9-72a45f20c44f	TCGA-44-2668.d5ebaec8-79c6-493b-ae2a-bbc96e6e5ddc.pdf	d5ebaec8-79c6-493b-ae2a-bbc96e6e5ddc
TCGA-44-3396	74	M0	N2	Stage IIIA	7th	T2	Non-Small Cell Lung Cancer	Lung Adenocarcinoma	37.12	0:DiseaseFree	10/18/10	0.0548	Lung Adenocarcinoma	NA	NA	No	No	NA	NA	C34.1	2279175	C34.1	YES	2009	NO	NA	NO	NA	NA	NA	NA	1.3	NA	NA	NA	156	NA	NA	NA	NA	NA	LUAD	37.12	0:LIVING	NA	3bd6badb-27ff-4d8d-b206-4d28dc264862	b560df97-986b-4a88-a0f1-c38a30080edb	TCGA-44-3396.6a7ec9e8-ea86-4c3b-9d0e-9564e41311b5.pdf	6a7ec9e8-ea86-4c3b-9d0e-9564e41311b5
TCGA-44-3398	77	M0	N0	Stage IA	6th	T1b	Non-Small Cell Lung Cancer	Lung Adenocarcinoma	38.21	0:DiseaseFree	40492	0.0012	Lung Adenocarcinoma	NA	NA	No	No	NA	NA	C34.3	2279175	C34.3	YES	2009	NO	NA	NO	NA	NA	NA	NA	1.7	NA	NA	NA	NA	NA	NA	NA	NA	NA	LUAD	38.21	0:LIVING	NA	ffb0c0b7-165e-4439-b3e6-62431f40b7fe	58493fd3-5923-436c-bf10-7315b007c5c0	TCGA-44-3398.7dc9c668-3304-47d8-9c33-5b72352672db.pdf	7dc9c668-3304-47d8-9c33-5b72352672db
TCGA-44-3917	33	M0	N0	Stage IB	6th	T2	Non-Small Cell Lung Cancer	Lung Adenocarcinoma	38.86	0:DiseaseFree	40400	0.6041	Lung Adenocarcinoma	NA	NA	No	No	NA	NA	C34.1	2279175	C34.1	YES	2009	NO	NA	NO	NA	NA	NA	NA	1.2	NA	NA	NA	NA	NA	NA	NA	NA	NA	LUAD	38.86	0:LIVING	NA	7099597a-b208-45b5-b9e0-11ab40d5e497	98e01ce5-8af3-4f2c-b5a1-36730a3c806a	TCGA-44-3917.240f6268-ffef-488e-855d-9c39e3969c65.pdf	240f6268-ffef-488e-855d-9c39e3969c65
TCGA-44-3918	60	M0	N0	Stage IA	6th	T1	Non-Small Cell Lung Cancer	Lung Adenocarcinoma	16.79	1:Recurred/Progressed	40369	0.3246	Lung Adenocarcinoma	NA	NA	No	No	NA	NA	C34.1	2279175	C34.1	YES	2010	NO	NA	NO	NA	NA	NA	NA	2	NA	NA	NA	NA	NA	NA	NA	NA	NA	LUAD	34.03	0:LIVING	NA	6e3b6b72-142d-4b8d-a462-28a205796e41	2ff8bafd-2ac5-4bfd-8c60-81519cd44166	TCGA-44-3918.da381e6d-f69d-424f-ab84-5c300ca19435.pdf	da381e6d-f69d-424f-ab84-5c300ca19435
TCGA-44-3919	71	M0	N0	Stage IA	7th	T1	Non-Small Cell Lung Cancer	Lung Adenocarcinoma	32.33	1:Recurred/Progressed	40369	0.1658	Lung Adenocarcinoma	NA	NA	No	No	NA	NA	C34.1	2279175	C34.1	YES	2010	NO	NA	NO	NA	NA	NA	NA	0.6	NA	NA	NA	98	NA	NA	NA	NA	NA	LUAD	33.71	1:DECEASED	NA	66ed89f6-8ba2-49d0-af0f-4b6ebf2381bf	9de8d353-3442-41d8-8bfe-a08c4975eaca	TCGA-44-3919.d609482c-704a-4aa9-a0b6-feb9822cbe96.pdf	d609482c-704a-4aa9-a0b6-feb9822cbe96
TCGA-44-4112	60	M0	N0	Stage IB	6th	T2a	Non-Small Cell Lung Cancer	Lung Adenocarcinoma	20.34	1:Recurred/Progressed	40522	0.1701	Lung Adenocarcinoma	NA	NA	No	No	NA	NA	C34.1	2279175	C34.1	YES	2010	NO	NA	NO	NA	NA	NA	NA	2	NA	NA	NA	371	NA	NA	NA	NA	NA	LUAD	26.54	1:DECEASED	NA	68b86559-38b2-41f2-b66e-c3c2b628b14d	6c206676-e511-4281-91f5-bfe91b3279a4	TCGA-44-4112.9f214c90-f9a8-458c-8a53-ca8e8b09a2b2.pdf	9f214c90-f9a8-458c-8a53-ca8e8b09a2b2
TCGA-44-5643	53	M0	N2	Stage IIIA	7th	T2b	Non-Small Cell Lung Cancer	Lung Adenocarcinoma	33.28	0:DiseaseFree	4/13/11	0.5689	Lung Adenocarcinoma	NA	NA	No	No	NA	NA	C34.3	2279175	C34.3	YES	2010	NO	NA	NA	NA	NA	NA	NA	1.2	NA	NA	NA	NA	NA	NA	NA	NA	NA	LUAD	33.28	0:LIVING	NA	27fceec1-3298-4cdd-a4e6-8f5cf34604f0	ed5b47c1-569f-492b-8d6c-155e3ba79acb	TCGA-44-5643.3117a24b-6125-47a8-a05b-4ada99e68dfa.pdf	3117a24b-6125-47a8-a05b-4ada99e68dfa
TCGA-44-5644	51	NA	N0	Stage IB	7th	T2a	Non-Small Cell Lung Cancer	Lung Adenocarcinoma	28.35	0:DiseaseFree	40523	0.6632	Lung Adenocarcinoma	NA	NA	No	No	NA	NA	C34.3	2279175	C34.3	YES	2010	NO	NA	NA	NA	NA	NA	NA	1	NA	NA	NA	NA	NA	NA	NA	NA	NA	LUAD	28.35	0:LIVING	NA	1fc81cd4-fa89-4135-8c3c-027ffae82b05	597d38ff-839c-4fe3-b889-efd0f680b715	TCGA-44-5644.041e212a-2fdd-42af-9326-9fb5fef07126.pdf	041e212a-2fdd-42af-9326-9fb5fef07126
TCGA-44-5645	61	NA	NX	Stage IA	7th	T1	Non-Small Cell Lung Cancer	Lung Adenocarcinoma	27.99	0:DiseaseFree	4/13/11	0.3035	Lung Adenocarcinoma	NA	NA	No	No	NA	NA	C34.1	2279175	C34.1	YES	2010	NO	NA	NA	NA	NA	NA	NA	1.3	NA	NA	NA	38	NA	NA	NA	NA	NA	LUAD	27.99	0:LIVING	NA	ddeacccf-0953-4952-8a4e-c2617f2e7bcc	37a8d3a5-baa0-427c-ab43-48ae4b93633b	TCGA-44-5645.8904f1ec-527d-4f2e-a112-157d31ec9b3d.pdf	8904f1ec-527d-4f2e-a112-157d31ec9b3d
TCGA-44-6144	58	M0	N0	Stage IA	7th	T1a	Non-Small Cell Lung Cancer	Lung Adenocarcinoma	13.11	1:Recurred/Progressed	38909	0.3806	Lung Adenocarcinoma	NA	NA	No	No	NA	NA	C34.1	2279175	C34.1	YES	2011	NO	NA	NA	NA	NA	NA	NA	0.9	NA	NA	NA	NA	NA	NA	NA	NA	NA	LUAD	23.75	0:LIVING	NA	22302e92-fdfa-462a-9249-efdaa26ee5ed	aae346a0-532d-48a3-89b2-d0a614097fd5	TCGA-44-6144.1dfaf7f2-8902-403c-b903-dc59c8156d17.pdf	1dfaf7f2-8902-403c-b903-dc59c8156d17
TCGA-44-6145	62	M0	N0	Stage IA	7th	T1	Non-Small Cell Lung Cancer	Lung Adenocarcinoma	19.55	0:DiseaseFree	5/31/11	0.027	Lung Adenocarcinoma	NA	NA	No	No	NA	NA	C34.1	2279175	C34.1	YES	2011	NO	NA	NO	NO	NA	NA	NA	1.5	NA	NA	NA	259	NA	NA	NA	NA	NA	LUAD	19.55	0:LIVING	NA	6144d666-8f77-4efe-95f1-f9e5c4e5e056	007783b3-a1b5-4e9b-8add-6d01fefb5697	TCGA-44-6145.57537882-084b-4082-bcf0-f7d297a877e6.pdf	57537882-084b-4082-bcf0-f7d297a877e6
TCGA-44-6146	64	M0	N0	Stage IIB	7th	T3	Non-Small Cell Lung Cancer	Lung Adenocarcinoma	20.73	1:Recurred/Progressed	38909	0.1259	Lung Adenocarcinoma	NA	NA	No	Yes	NA	NA	C34.30	2403358	C34.3	YES	2010	NO	NA	NA	NA	NA	NA	NA	2	NA	NA	NA	36	NA	NA	NA	NA	NA	LUAD	23.92	0:LIVING	NA	0c0b610e-fe4c-406d-a5ed-5cc3b11dabf5	ad66185f-983d-4416-b705-25d3d4d8b5a5	TCGA-44-6146.51a479ab-4c21-4189-a682-e6976d509ed3.pdf	51a479ab-4c21-4189-a682-e6976d509ed3
TCGA-44-6147	67	M0	NX	Stage IA	7th	T1b	Non-Small Cell Lung Cancer	Lung Adenocarcinoma	27.76	0:DiseaseFree	39213	0.4589	Lung Adenocarcinoma	NA	NA	No	Yes	NA	NA	C34.1	2279175	C34.1	YES	2010	NO	NA	NA	NA	NA	NA	NA	1	NA	NA	NA	166	NA	NA	NA	NA	NA	LUAD	27.76	0:LIVING	NA	889aec8e-14ba-48d9-8fe1-f2416e82b333	43f5270a-f2f2-4dd9-83b5-486b805e35b8	TCGA-44-6147.06f76ecf-14db-4228-b413-f6b4e187a1e4.pdf	06f76ecf-14db-4228-b413-f6b4e187a1e4
TCGA-44-6148	60	M0	N0	Stage IA	7th	T1b	Non-Small Cell Lung Cancer	Lung Adenocarcinoma	23.13	0:DiseaseFree	5/31/11	0.0276	Lung Adenocarcinoma	NA	NA	No	No	NA	NA	C34.30	2403358	C34.3	YES	2011	NO	NA	NO	NO	NA	NA	NA	1.5	NA	NA	NA	NA	NA	NA	NA	NA	NA	LUAD	23.13	0:LIVING	NA	8994c8c4-9ea0-46cb-b4a5-0055d7da5bfa	c0fe5ffe-c0a3-4e62-aa55-2bc18788e505	TCGA-44-6148.5407ff6d-a042-47db-998b-60e6f15109ab.pdf	5407ff6d-a042-47db-998b-60e6f15109ab
TCGA-44-6774	56	M0	N2	Stage IIIA	7th	T1	Non-Small Cell Lung Cancer	Lung Adenocarcinoma	21.62	0:DiseaseFree	8/24/11	0.203	Lung Adenocarcinoma	NA	NA	No	No	NA	NA	C34.3	2279175	C34.3	YES	2011	NO	NA	NA	NA	NA	NA	NA	1.5	NA	NA	NA	262	NA	NA	NA	NA	NA	LUAD	21.62	0:LIVING	NA	33c71ead-4c2a-476d-85ef-885dbbfc2cbd	79cf84b5-84ff-42e5-b438-697b35d272fc	TCGA-44-6774.f9587269-4f32-497a-a95a-42d505af2434.pdf	f9587269-4f32-497a-a95a-42d505af2434
TCGA-44-6775	72	MX	N0	Stage IB	7th	T2a	Non-Small Cell Lung Cancer	Lung Adenocarcinoma	22.47	1:Recurred/Progressed	8/24/11	0.2177	Lung Adenocarcinoma	NA	NA	No	No	NA	NA	C34.1	2279175	C34.1	YES	2011	NO	NA	NA	NA	NA	NA	NA	1.1	NA	NA	NA	65	NA	NA	NA	NA	NA	LUAD	23.16	0:LIVING	NA	3c4ff061-d214-4d1c-8d2e-3034f207c252	7c606f64-69a1-465c-9f4e-2eb1ebeda5d7	TCGA-44-6775.cd641541-f607-49de-8f57-fa54b0561721.pdf	cd641541-f607-49de-8f57-fa54b0561721
TCGA-44-6776	60	MX	N0	Stage IA	6th	T1	Non-Small Cell Lung Cancer	Lung Adenocarcinoma	85.94	0:DiseaseFree	8/25/11	0.1665	Lung Adenocarcinoma	NA	NA	No	Yes	NA	NA	C34.1	2279175	C34.1	YES	2005	NO	NA	NA	NA	NA	NA	NA	1.5	NA	NA	NA	173	NA	NA	NA	NA	NA	LUAD	85.94	0:LIVING	NA	c2a1de2e-6451-4c95-8ce6-263f2b7e6eff	64fb8eba-a055-4128-92ca-695a3a6f8ebd	TCGA-44-6776.b28e19bf-f05d-46a6-85b8-2319be9fcb22.pdf	b28e19bf-f05d-46a6-85b8-2319be9fcb22
TCGA-44-6777	85	MX	NX	Stage IB	6th	T2	Non-Small Cell Lung Cancer	Lung Adenocarcinoma	NA	NA	8/30/11	0.1046	Lung Adenocarcinoma	NA	NA	No	No	NA	NA	C34.1	2279175	C34.1	YES	2006	NO	NA	NA	NA	NA	NA	NA	1.8	NA	NA	NA	322	NA	NA	NA	NA	NA	LUAD	32.42	1:DECEASED	NA	349e6f38-2c67-4a69-a777-b9173a2a27cf	174e4405-4848-4e5e-93cc-0cdf2795c91a	TCGA-44-6777.600a1078-21f2-4267-9d3c-03f292fa6a32.pdf	600a1078-21f2-4267-9d3c-03f292fa6a32
TCGA-44-6778	59	MX	N0	Stage IA	6th	T1	Non-Small Cell Lung Cancer	Lung Adenocarcinoma	61.24	0:DiseaseFree	8/31/11	0.3992	Lung Adenocarcinoma	NA	NA	No	No	NA	NA	C34.1	2279175	C34.9	YES	2007	NO	NA	NA	NA	NA	NA	NA	1	NA	NA	NA	NA	NA	NA	NA	NA	NA	LUAD	61.24	0:LIVING	NA	5d5cc436-6e57-4d23-a164-7f5153c2e666	15321297-7110-4e79-8d6f-94c95bc83c94	TCGA-44-6778.b1f41c0e-a2a1-4945-85b3-a2ef6a994cbe.pdf	b1f41c0e-a2a1-4945-85b3-a2ef6a994cbe
TCGA-44-6779	50	MX	N1	Stage IIB	6th	T2	Non-Small Cell Lung Cancer	Lung Adenocarcinoma	7.62	1:Recurred/Progressed	8/31/11	0.5993	Lung Adenocarcinoma	NA	NA	No	No	NA	NA	C34.1	2279175	C34.9	YES	2008	NO	NA	NA	NA	NA	NA	NA	1	NA	NA	NA	89	NA	NA	NA	NA	NA	LUAD	16.43	1:DECEASED	NA	cbbea9f1-396a-4bf3-b67c-2cac3394dceb	5e04d394-7a40-4e89-ba20-892774dcb469	TCGA-44-6779.7f7b5635-2f0e-4f0e-b56a-5c19cfe0593c.pdf	7f7b5635-2f0e-4f0e-b56a-5c19cfe0593c
TCGA-44-7659	70	MX	N0	Stage IA	7th	T1b	Non-Small Cell Lung Cancer	Lung Adenocarcinoma	22.7	0:DiseaseFree	12/30/11	0.1598	Lung Adenocarcinoma	NA	NA	No	No	NA	NA	C34.1	2279175	C34.1	YES	2010	NO	NA	NO	NA	NA	NA	NA	1.2	NA	NA	NA	125	NA	NA	NA	NA	NA	LUAD	22.7	0:LIVING	NA	b86b1616-20a2-4300-8daa-03dcc9938215	43ab9d3a-9e4e-49a1-8044-280850a5cd7e	TCGA-44-7659.ca4281d7-0cd7-4ebc-8050-9dd81fbbefbc.pdf	ca4281d7-0cd7-4ebc-8050-9dd81fbbefbc
TCGA-44-7660	72	MX	N0	Stage IB	7th	T2	Non-Small Cell Lung Cancer	Lung Adenocarcinoma	8.31	1:Recurred/Progressed	12/22/11	0.6653	Lung Adenocarcinoma	NA	NA	No	No	NA	NA	C34.1	2279175	C34.1	YES	2011	NO	NA	NO	NA	NA	NA	NA	1	NA	NA	NA	NA	NA	NA	NA	NA	NA	LUAD	19.45	0:LIVING	NA	a534b96b-1665-444a-9308-e610f2f0e510	6c2f3100-7ed8-41dd-9f8f-98b8eb245c12	TCGA-44-7660.8087d940-503c-4492-879f-042b3d037fd7.pdf	8087d940-503c-4492-879f-042b3d037fd7
TCGA-44-7661	69	M0	N0	Stage IB	7th	T2a	Non-Small Cell Lung Cancer	Lung Adenocarcinoma	11.01	1:Recurred/Progressed	1/17/12	0.0147	Lung Adenocarcinoma	NA	NA	No	Yes	NA	NA	C34.3	2279175	C34.3	YES	2011	NO	NA	NA	NA	NA	NA	Peripheral Lung	1.4	NA	NA	NA	NA	YES	NA	NA	NA	NA	LUAD	18.3	1:DECEASED	NA	cbfef004-b437-4d51-9d88-a2db50aa6481	a6096034-3c2c-4c96-88fe-56a22c2d167c	TCGA-44-7661.c21444e4-547b-4114-91c5-9852418e3e6b.pdf	c21444e4-547b-4114-91c5-9852418e3e6b
TCGA-44-7662	61	MX	N0	Stage IB	7th	T2a	Non-Small Cell Lung Cancer	Lung Adenocarcinoma	7.16	0:DiseaseFree	12/21/11	0.2739	Lung Adenocarcinoma	NA	NA	No	No	NA	NA	C34.1	2279175	C34.1	YES	2011	NO	NA	NO	NA	NA	NA	NA	1	NA	NA	NA	504	NA	NA	NA	NA	NA	LUAD	7.16	0:LIVING	NA	ab9e6815-4d13-44db-93e5-553eb4f5bc95	5e72a9b0-5f80-462e-a586-262f573dc62c	TCGA-44-7662.7b34e153-7bc5-4ba6-8445-bac63ca2dcc6.pdf	7b34e153-7bc5-4ba6-8445-bac63ca2dcc6
TCGA-44-7667	49	MX	N0	Stage IIB	6th	T3	Non-Small Cell Lung Cancer	Lung Adenocarcinoma	36.04	0:DiseaseFree	12/21/11	0.3866	Lung Adenocarcinoma	NA	NA	No	No	NA	NA	C34.3	2279175	C34.3	YES	2009	NO	NA	NO	NA	NA	NA	NA	1.7	NA	NA	NA	NA	NA	NA	NA	NA	NA	LUAD	36.04	0:LIVING	NA	7f6455e8-fa3d-4452-acb2-8c9995073072	48e8bef9-85ff-4b0f-b249-a1f6c63dd100	TCGA-44-7667.9722e13c-6ac6-415b-a84f-997d301cea49.pdf	9722e13c-6ac6-415b-a84f-997d301cea49
TCGA-44-7669	59	MX	N1	Stage IIA	7th	T1b	Non-Small Cell Lung Cancer	Lung Adenocarcinoma	17.25	1:Recurred/Progressed	12/21/11	0.4144	Lung Adenocarcinoma	NA	NA	No	No	NA	NA	C34.1	2279175	C34.1	YES	2010	NO	NA	NO	NA	NA	NA	NA	1.8	NA	NA	NA	NA	NA	NA	NA	NA	NA	LUAD	18.86	1:DECEASED	NA	4b22ad71-c585-4077-ad3c-c6e026d0c7fa	37599a47-3ab8-4b42-a227-270e8652c160	TCGA-44-7669.4b112ed4-a999-467d-aace-8bc2c13db1cb.pdf	4b112ed4-a999-467d-aace-8bc2c13db1cb
TCGA-44-7670	47	M0	N1	Stage IIA	7th	T1b	Non-Small Cell Lung Cancer	Lung Adenocarcinoma	28.98	0:DiseaseFree	1/18/12	0.6345	Lung Adenocarcinoma	NA	NA	No	Yes	NA	NA	C34.1	2279175	C34.1	YES	2010	NO	NA	NA	NA	NA	NA	NA	1.5	NA	NA	NA	908	NA	NA	NA	NA	NA	LUAD	28.98	0:LIVING	NA	9b38eded-3f46-4aaa-9991-68008d97bdbe	7f56df3f-b649-43d1-ab46-ad460233e46b	TCGA-44-7670.b93c87ac-5344-408e-a0e1-763b998a55b7.pdf	b93c87ac-5344-408e-a0e1-763b998a55b7
TCGA-44-7671	64	M0	N0	Stage IB	7th	T2a	Non-Small Cell Lung Cancer	Lung Adenocarcinoma	29.01	1:Recurred/Progressed	1/17/12	0.3154	Lung Adenocarcinoma	NA	NA	No	Yes	NA	NA	C34.2	2321177	C34.2	YES	2010	NO	NA	NA	NA	NA	NA	NA	1	NA	NA	NA	186	NA	NA	NA	NA	NA	LUAD	29.2	0:LIVING	NA	ebb33753-9d38-4368-9033-3e55f129d00d	89850fa4-1b8c-429b-bdfd-8a92804e289a	TCGA-44-7671.bececab6-d442-4261-ab28-f4742e3828ce.pdf	bececab6-d442-4261-ab28-f4742e3828ce
TCGA-44-7672	52	M0	N0	Stage IA	7th	T1b	Non-Small Cell Lung Cancer	Lung Adenocarcinoma	23.62	0:DiseaseFree	37176	0.0681	Lung Adenocarcinoma	NA	NA	No	No	NA	NA	C34.1	2279175	C34.1	YES	2010	NO	NA	NA	NA	NA	NA	NA	1.5	NA	NA	NA	135	NA	NA	NA	NA	NA	LUAD	23.62	0:LIVING	NA	4036c6fc-c82e-47bb-a384-6f299dc30b52	adb65cdc-08c7-46e3-a74f-7fa4d0ca4e3b	TCGA-44-7672.65857640-a645-4830-897c-3deafb4ac36f.pdf	65857640-a645-4830-897c-3deafb4ac36f
TCGA-44-8117	54	M0	N0	Stage IB	7th	T2a	Non-Small Cell Lung Cancer	Lung Adenocarcinoma	12.65	0:DiseaseFree	39033	0.6349	Lung Adenocarcinoma	NA	NA	No	No	NA	NA	C34.1	2279175	C34.1	YES	2011	NO	NA	NA	NA	NA	NA	NA	1.1	NA	NA	NA	NA	NA	NA	NO	NA	NA	LUAD	12.65	0:LIVING	NA	6d96a298-be5a-4e14-afe8-ca4b6ca298d6	d84e1b10-b7c6-4916-afbc-b311d2ccf19d	TCGA-44-8117.af49cbe4-eb8a-46df-bd70-4023acee6ae1.pdf	af49cbe4-eb8a-46df-bd70-4023acee6ae1
TCGA-44-8119	73	M0	N0	Stage IIB	7th	T3	Non-Small Cell Lung Cancer	Lung Adenocarcinoma	9.36	0:DiseaseFree	5/31/12	0.4008	Lung Adenocarcinoma	NA	NA	No	Yes, History of Prior Malignancy	NA	NA	C34.1	2279175	C34.1	YES	2012	NO	NA	NA	NA	NA	NA	NA	2.6	NA	NA	NA	NA	NA	NA	NO	NA	NA	LUAD	9.36	0:LIVING	NA	230dc42d-681c-4e31-9d2e-c724e61829fb	b671ceeb-72d0-40e3-8279-954e6ed242dd	TCGA-44-8119.c40ea4c8-8cbe-4a44-96d4-ae524a916449.pdf	c40ea4c8-8cbe-4a44-96d4-ae524a916449
TCGA-44-8120	58	M0	N0	Stage IB	7th	T2a	Non-Small Cell Lung Cancer	Lung Adenocarcinoma	8.54	0:DiseaseFree	5/31/12	0.3716	Lung Adenocarcinoma	NA	NA	No	No	NA	NA	C34.1	2279175	C34.1	YES	2011	NO	NA	NA	NA	NA	NA	NA	1	NA	NA	NA	NA	NA	NA	NO	NA	NA	LUAD	8.54	0:LIVING	NA	83e38dbd-edab-47f2-b19f-6ea38fc6bece	56703aef-270a-4537-b9a1-c9ebbe873411	TCGA-44-8120.6996d5eb-bdfd-4b9b-9517-40c28e439834.pdf	6996d5eb-bdfd-4b9b-9517-40c28e439834
TCGA-44-A479	73	MX	N0	Stage IB	7th	T2	Non-Small Cell Lung Cancer	Lung Adenocarcinoma	14.36	1:Recurred/Progressed	11/28/12	0.0803	Lung Adenocarcinoma	NA	NA	No	No	NA	NA	C34.1	2279175	C34.1	YES	2012	NO	NA	NO	NA	NA	NA	NA	NA	NA	NA	NA	NA	YES	NA	NO	NA	FALSE	LUAD	15.97	0:LIVING	NA	851867CB-9AD0-4FDF-AC75-9BB0427AD440	9A91307F-A0B6-4BAF-85BE-95BFCF0D095A	TCGA-44-A479.FFCFD93C-1D69-4DF8-9E1B-E2A4EEA66613.pdf	FFCFD93C-1D69-4DF8-9E1B-E2A4EEA66613
TCGA-44-A47A	78	MX	N0	Stage IB	7th	T2a	Non-Small Cell Lung Cancer	Lung Adenocarcinoma	13.14	1:Recurred/Progressed	11/27/12	0.1272	Lung Adenocarcinoma	NA	NA	No	No	NA	NA	C34.1	2279175	C34.1	YES	2012	NO	NA	NO	NA	NA	NA	NA	NA	NA	NA	NA	NA	NO	NA	NO	NA	FALSE	LUAD	15.31	0:LIVING	NA	7B9479FF-23D6-4689-91F0-02EFC94300F9	BA172F1C-7E94-41E6-8078-41079B8EEEE8	TCGA-44-A47A.3F92B4C0-ED5F-486D-A751-730136B1D9A8.pdf	3F92B4C0-ED5F-486D-A751-730136B1D9A8
TCGA-44-A47B	79	M0	N0	Stage IB	7th	T2a	Non-Small Cell Lung Cancer	Lung Adenocarcinoma	9.43	0:DiseaseFree	11/20/12	0.3063	Lung Adenocarcinoma	NA	NA	No	No	NA	NA	C34.1	2279175	C34.1	YES	2012	NO	NA	NO	NA	NA	NA	NA	NA	NA	NA	NA	NA	NO	NA	NO	NA	FALSE	LUAD	9.43	0:LIVING	NA	967D6548-5A84-4B7E-BC3F-2E522859FCE6	32C4DCD3-8CC1-4A7D-B593-B8D0B7541C1B	TCGA-44-A47B.A835F045-77B3-4EBD-8883-D24E244535FC.pdf	A835F045-77B3-4EBD-8883-D24E244535FC
TCGA-44-A47F	74	M0	N1	Stage IIB	7th	T2b	Non-Small Cell Lung Cancer	Lung Adenocarcinoma	11.07	0:DiseaseFree	11/23/12	0.3026	Lung Adenocarcinoma	NA	NA	No	Yes, History of Prior Malignancy	NA	NA	C34.1	2279175	C34.1	YES	2012	NO	NA	NA	NA	NA	NA	NA	NA	NA	NA	NA	NA	NA	NA	NO	NA	FALSE	LUAD	11.07	0:LIVING	NA	F61D599A-43BD-4743-9568-678317E75955	6C128256-BBAC-4705-A261-8FEDD9E558CF	TCGA-44-A47F.FC0E596B-733C-4532-AF0D-94B4A4ECB90C.pdf	FC0E596B-733C-4532-AF0D-94B4A4ECB90C
TCGA-44-A47G	73	M0	N0	Stage IA	7th	T1	Non-Small Cell Lung Cancer	Lung Adenocarcinoma	11.53	0:DiseaseFree	11/27/12	0.0003	Lung Adenocarcinoma	NA	NA	No	No	NA	NA	C34.1	2279175	C34.1	YES	2012	NO	NA	NO	NA	NA	NA	NA	NA	NA	NA	NA	NA	NO	NA	NO	NA	FALSE	LUAD	11.53	0:LIVING	NA	DA345947-498B-4272-A231-A987ED4FE151	70058D0B-3A99-490D-8F3A-97611FAF2326	TCGA-44-A47G.103CEC27-11AE-4E7F-88F4-530A94CB5278.pdf	103CEC27-11AE-4E7F-88F4-530A94CB5278
TCGA-44-A4SS	73	M0	N0	Stage IA	7th	T1b	Non-Small Cell Lung Cancer	Lung Adenocarcinoma	13.63	0:DiseaseFree	1/28/13	0.0109	Lung Adenocarcinoma	NA	NA	No	No	NA	NA	C34.1	2279175	C34.1	YES	2012	NO	NA	NA	NA	NA	NA	NA	NA	NA	NA	NA	NA	NA	NA	NO	NA	FALSE	LUAD	13.63	0:LIVING	NA	F934ED41-090E-4313-BBC5-D1A4A9ED9AD7	6176E1F7-8DFD-4DE4-8ABB-3EFF1839DE56	TCGA-44-A4SS.12F30C5F-91F0-4ECD-A073-74CDEA147097.pdf	12F30C5F-91F0-4ECD-A073-74CDEA147097
TCGA-44-A4SU	67	MX	N0	Stage IA	7th	T1a	Non-Small Cell Lung Cancer	Lung Adenocarcinoma	8.54	1:Recurred/Progressed	1/29/13	0.3113	Lung Adenocarcinoma	NA	NA	No	No	NA	NA	C34.3	2279175	C34.3	YES	2012	NO	NA	NA	NA	NA	NA	NA	NA	NA	NA	NA	NA	NA	NA	NO	NA	FALSE	LUAD	13.44	1:DECEASED	NA	BF34664D-423D-4257-99D4-797F7D366455	5D4E89C1-563B-4008-9CFD-1B3EB4FBF88A	TCGA-44-A4SU.14019D02-C4EC-4EA7-8AEB-255A14EB8D07.pdf	14019D02-C4EC-4EA7-8AEB-255A14EB8D07
TCGA-49-4486	72	M0	N0	Stage IA	3rd	T1	Non-Small Cell Lung Cancer	Lung Adenocarcinoma	67.18	1:Recurred/Progressed	37326	0.1116	Lung Adenocarcinoma	NA	NA	No	No	NA	NA	C34.3	2279175	C34.3	YES	1992	NO	NA	NA	NA	NA	NA	NA	1.6	NA	NA	NA	218	NA	NA	NA	NA	NA	LUAD	76.15	1:DECEASED	NA	61c655ec-52b5-453f-a6cc-b2aba445b027	5ae9b10f-347c-48c3-90cd-9290055cfe4b	TCGA-49-4486.30b3b92c-c810-4cf8-8342-f6e9d87bacfe.pdf	30b3b92c-c810-4cf8-8342-f6e9d87bacfe
TCGA-49-4487	72	M0	N0	Stage IA	3rd	T1	Non-Small Cell Lung Cancer	Lung Adenocarcinoma	22.9	1:Recurred/Progressed	39702	0.1177	Lung Adenocarcinoma	NA	NA	No	No	NA	NA	C34.1	2279175	C34.1	YES	1992	NO	NA	NA	NA	NA	NA	NA	0.9	NA	NA	NA	344	NA	NA	NA	NA	NA	LUAD	28.09	1:DECEASED	NA	bd4e9a9f-17f3-4d33-92fc-fcc45dd0e7b4	3e88613e-9b97-4dbc-a052-b6dfe8c09956	TCGA-49-4487.c67031fc-f601-4bd2-b8fd-429a0664cc65.pdf	c67031fc-f601-4bd2-b8fd-429a0664cc65
TCGA-49-4488	74	MX	N0	Stage IA	3rd	T1	Non-Small Cell Lung Cancer	Lung Adenocarcinoma	20.83	1:Recurred/Progressed	39702	0.4138	Lung Adenocarcinoma	NA	NA	No	No	NA	NA	C34.3	2279175	C34.3	YES	1992	NO	NA	NA	NA	NA	NA	NA	2	NA	NA	NA	258	NA	NA	NA	NA	NA	LUAD	28.55	1:DECEASED	NA	d721bfe0-90e3-415e-b9f3-1a270efa5fbb	1aea8530-43fd-47ea-a2f1-377267dc9d33	TCGA-49-4488.1aae91ef-85c6-49f4-a76a-3f09d5cabcb5.pdf	1aae91ef-85c6-49f4-a76a-3f09d5cabcb5
TCGA-49-4490	45	M0	N2	Stage IIIA	4th	T3	Non-Small Cell Lung Cancer	Lung Adenocarcinoma	NA	NA	39702	0.2916	Lung Adenocarcinoma	NA	NA	No	No	NA	NA	C34.1	2279175	C34.1	YES	1993	NO	NA	NA	NA	NA	NA	NA	0.5	NA	NA	NA	60	NA	NA	NA	NA	NA	LUAD	12.65	1:DECEASED	NA	6c3655ca-8ae7-4ad7-b3e4-0c3ec293fba7	185bc9bd-1e20-467c-9c06-908c8aa27e7d	TCGA-49-4490.d6ec6f67-0c16-4396-be41-aaa6868a6106.pdf	d6ec6f67-0c16-4396-be41-aaa6868a6106
TCGA-49-4494	77	M0	N2	Stage IIIA	4th	T3	Non-Small Cell Lung Cancer	Lung Adenocarcinoma	NA	NA	37326	0.1473	Lung Adenocarcinoma	NA	NA	No	No	NA	NA	C34.1	2279175	C34.1	YES	1995	NO	NA	NA	NA	NA	NA	NA	2.5	NA	NA	NA	164	NA	NA	NA	NA	NA	LUAD	35.51	1:DECEASED	NA	c6d78e27-e510-4f57-abae-19efa6105a8d	7ca68089-c61f-4d31-8cc8-fb11ae70910a	TCGA-49-4494.178a8648-f3cd-46ae-b90a-a45d6715c889.pdf	178a8648-f3cd-46ae-b90a-a45d6715c889
TCGA-49-4501	67	M0	N0	Stage IB	NA	T2	Non-Small Cell Lung Cancer	Lung Adenocarcinoma	17.9	1:Recurred/Progressed	37298	0.3168	Lung Adenocarcinoma	NA	NA	No	Yes	NA	NA	C34.1	2279175	C34.1	YES	1996	NO	NA	NA	NA	NA	NA	NA	1.2	NA	NA	NA	69	NA	NA	NA	NA	NA	LUAD	46.68	1:DECEASED	NA	0780eb43-d5b5-4c3d-9825-beacba5cc723	fc511a67-5383-4877-aeef-36c0b7934b77	TCGA-49-4501.da1bf563-9ad3-49cf-a68a-44af8ed41684.pdf	da1bf563-9ad3-49cf-a68a-44af8ed41684
TCGA-49-4505	61	M0	N1	Stage IIB	4th	T2	Non-Small Cell Lung Cancer	Lung Adenocarcinoma	13.7	1:Recurred/Progressed	37326	0.473	Lung Adenocarcinoma	NA	NA	No	No	NA	NA	C34.3	2279175	C34.3	YES	1996	NO	NA	NA	NA	NA	NA	NA	1.5	NA	NA	NA	162	NA	NA	NA	NA	NA	LUAD	14.06	1:DECEASED	NA	088edf89-d2b5-40c7-b066-df3bd383f7ea	d1fb0862-8d9c-4bc4-aac6-81dc4eed66c9	TCGA-49-4505.1733d182-08f0-4426-9227-9f008893ac14.pdf	1733d182-08f0-4426-9227-9f008893ac14
TCGA-49-4506	68	M0	N1	Stage IIB	4th	T2	Non-Small Cell Lung Cancer	Lung Adenocarcinoma	22.73	1:Recurred/Progressed	37326	0.0386	Lung Adenocarcinoma	NA	NA	No	No	NA	NA	C34.1	2279175	C34.1	YES	1997	NO	NA	NA	NA	NA	NA	Peripheral Lung	0.8	NA	NA	NA	117	NA	NA	NA	NA	NA	LUAD	32.82	1:DECEASED	NA	b61abdfd-b7a0-4e1a-b570-d1eaecad3a9e	9edea53d-ad06-4b5d-bff0-48e834c3684f	TCGA-49-4506.09fb40cf-afb5-4dd5-a1b6-6261ef27b65e.pdf	09fb40cf-afb5-4dd5-a1b6-6261ef27b65e
TCGA-49-4507	73	M0	N1	Stage IIIA	NA	T3	Non-Small Cell Lung Cancer	Lung Adenocarcinoma	5.19	1:Recurred/Progressed	37298	0.2054	Lung Adenocarcinoma	NA	NA	No	No	NA	NA	C34.0	2279175	C34.0	YES	1997	NO	NA	NA	NA	NA	NA	NA	1	NA	NA	NA	176	NA	NA	NA	NA	NA	LUAD	8.8	1:DECEASED	NA	50b2c647-aecd-4c81-af22-0d8116593552	962f85ff-1f27-49e4-8c3d-798facea122f	TCGA-49-4507.e37717f8-8175-4f30-a817-ae365097804a.pdf	e37717f8-8175-4f30-a817-ae365097804a
TCGA-49-4510	51	M0	N1	Stage IIB	5th	T2	Non-Small Cell Lung Cancer	Lung Adenocarcinoma	16.49	1:Recurred/Progressed	37326	0.4297	Lung Adenocarcinoma	NA	NA	No	No	NA	NA	C34.1	2279175	C34.1	YES	2001	NO	NA	NA	NA	NA	NA	NA	0.9	NA	NA	NA	45	NA	NA	NA	NA	NA	LUAD	29.43	1:DECEASED	NA	f77b6930-a1ce-446e-a15d-c018cbbecfee	9a479d32-13a4-46c2-b26d-34cb6051a891	TCGA-49-4510.de27239d-52ae-4979-979f-51e1ce7a43e8.pdf	de27239d-52ae-4979-979f-51e1ce7a43e8
TCGA-49-4512	69	MX	N2	Stage IIIA	6th	T2	Non-Small Cell Lung Cancer	Lung Adenocarcinoma	NA	NA	39702	0.3116	Lung Adenocarcinoma	NA	NA	No	No	NA	NA	C34.2	2279175	C34.2	YES	2007	NO	NA	NA	NA	NA	NA	NA	2.2	NA	NA	NA	45	NA	NA	NA	NA	NA	LUAD	29.73	1:DECEASED	NA	a1e65587-24c1-4b41-92a7-4e1f15fffd78	d809a778-d1ac-4406-ab09-67cc70f1f0c2	TCGA-49-4512.dddbac81-a9e3-42a8-ab35-6d506c58413a.pdf	dddbac81-a9e3-42a8-ab35-6d506c58413a
TCGA-49-4514	79	M0	N0	Stage IA	6th	T1	Non-Small Cell Lung Cancer	Lung Adenocarcinoma	55.85	0:DiseaseFree	39702	0.2725	Lung Adenocarcinoma	NA	NA	No	No	NA	NA	C34.1	2323004	C34.1	YES	2007	NO	NA	NA	NA	NA	NA	NA	1.4	NA	NA	NA	264	NA	NA	NA	NA	NA	LUAD	55.85	0:LIVING	NA	b87a5d92-4c09-48fe-bb08-b3c89a7c892e	7f64139d-0e81-4bbd-9719-85d0ad471ed5	TCGA-49-4514.1d1c3125-05a9-4939-a296-f98d8f977ab7.pdf	1d1c3125-05a9-4939-a296-f98d8f977ab7
TCGA-49-6742	70	M0	N1	Stage IIA	7th	T2a	Non-Small Cell Lung Cancer	Lung Adenocarcinoma	7.03	1:Recurred/Progressed	39702	0.1343	Lung Adenocarcinoma	NA	NA	No	Yes	NA	NA	C34.1	2403358	C34.1	YES	2010	NO	NA	YES	NO	NA	NA	NA	2.1	NA	NA	NA	240	NA	NA	NA	NA	NA	LUAD	16.03	1:DECEASED	NA	21fb46f9-4bbb-441c-af19-a687e9138344	f0a4ae58-d5bc-4ab0-b1cf-0d951ea91fc7	TCGA-49-6742.d9853b55-fd00-4a20-8181-5f4dad297724.pdf	d9853b55-fd00-4a20-8181-5f4dad297724
TCGA-49-6743	81	MX	N2	Stage IIIA	7th	T1	Non-Small Cell Lung Cancer	Lung Adenocarcinoma	53.25	0:DiseaseFree	39732	0.1102	Lung Adenocarcinoma	NA	NA	No	No	NA	NA	C34.1	2341265	C34.1	YES	2010	NO	NA	NA	NA	NA	NA	NA	1.2	NA	NA	NA	NA	NA	NA	NA	NA	NA	LUAD	53.25	0:LIVING	NA	a391d49f-a822-460b-981c-6fbe1868ee38	5d7dae28-fc9f-4160-83aa-122f999668b0	TCGA-49-6743.bc777cb6-8409-4a25-a22a-a398c28ef065.pdf	bc777cb6-8409-4a25-a22a-a398c28ef065
TCGA-49-6744	64	MX	N1	Stage IIA	7th	T2a	Non-Small Cell Lung Cancer	Lung Adenocarcinoma	55.29	0:DiseaseFree	39732	0.0901	Lung Adenocarcinoma	NA	NA	No	No	NA	NA	C34.1	2321177	C34.1	YES	2010	NO	NA	YES	YES	NA	NA	NA	2.1	NA	NA	NA	230	NA	NA	NA	NA	NA	LUAD	55.29	0:LIVING	NA	15340dd3-84ae-49fb-989a-eb212f3e73da	a9d69d7e-298c-4ab6-b64f-1edc58832ccd	TCGA-49-6744.9a6d2cc6-3d78-42ec-b747-74bb6e96d22b.pdf	9a6d2cc6-3d78-42ec-b747-74bb6e96d22b
TCGA-49-6745	82	M0	N2	Stage IIIA	7th	T2a	Non-Small Cell Lung Cancer	Lung Adenocarcinoma	17.15	0:DiseaseFree	39763	0.0919	Lung Adenocarcinoma	NA	NA	No	Yes	NA	NA	C34.1	2323004	C34.1	YES	2011	NO	NA	YES	NO	NA	NA	NA	1.1	NA	NA	NA	119	YES	NA	NA	NA	NA	LUAD	17.15	0:LIVING	NA	9c7875ad-ab71-4d48-b2e3-e4c7a46393e9	357f3efe-e2c9-432a-a2b6-75a5fdbae3be	TCGA-49-6745.e291ad97-8658-435d-ae71-f0eb80bbb816.pdf	e291ad97-8658-435d-ae71-f0eb80bbb816
TCGA-49-6761	68	MX	N2	Stage IIIA	6th	T1	Non-Small Cell Lung Cancer	Lung Adenocarcinoma	11.63	0:DiseaseFree	37664	0.1291	Lung Adenocarcinoma	NA	NA	No	Yes	NA	NA	C34.1	2279175	C34.1	YES	2009	NO	NA	NA	NA	NA	NA	NA	2.3	NA	NA	NA	158	NA	NA	NA	NA	NA	LUAD	11.63	0:LIVING	NA	4cd3d483-2283-4c6a-a57a-444216119d34	b675e2fa-e96b-48a1-aff0-7d311c053d5a	TCGA-49-6761.73669cba-81ee-4215-a938-32556c5a211a.pdf	73669cba-81ee-4215-a938-32556c5a211a
TCGA-49-6767	46	MX	N0	Stage IIB	7th	T3	Non-Small Cell Lung Cancer	Lung Adenocarcinoma	22.24	0:DiseaseFree	39732	0.335	Lung Adenocarcinoma	NA	NA	No	No	NA	NA	C34.2	2279175	C34.2	YES	2010	NO	NA	NA	NA	NA	NA	NA	1.5	NA	NA	NA	397	NA	NA	NA	NA	NA	LUAD	22.24	0:LIVING	NA	6bffe800-ec2b-4638-9333-97fe85dcd91c	708a8742-f6d6-411d-9340-2c6c25885d22	TCGA-49-6767.8e8171dc-1baa-4b81-8e05-e15714135c1f.pdf	8e8171dc-1baa-4b81-8e05-e15714135c1f
TCGA-49-AAQV	63	MX	N1	Stage II	7th	T1	Non-Small Cell Lung Cancer	Lung Adenocarcinoma	16.72	1:Recurred/Progressed	6/13/14	0.1747	Lung Adenocarcinoma	NA	NA	No	No	NA	NA	C34.3	2321177	C34.3	YES	2012	NO	90	NA	NA	NA	NA	NA	NA	NA	NA	NA	NA	YES	Exon 19 Deletion	YES	NA	TRUE	LUAD	22.24	1:DECEASED	NA	96DFA373-4597-49A5-942E-D9B4DC5D28FC	5EFD5B2C-3DB1-4153-B01F-8F0087D96940	TCGA-49-AAQV.4FE4DC74-AF70-4F6C-B290-561808DD7FAE.pdf	4FE4DC74-AF70-4F6C-B290-561808DD7FAE
TCGA-49-AAR0	57	MX	N0	Stage IA	5th	T1	Non-Small Cell Lung Cancer	Lung Adenocarcinoma	156.54	0:DiseaseFree	6/18/14	0.1428	Lung Adenocarcinoma	NA	NA	No	Yes, History of Prior Malignancy	NA	NA	C34.1	2279175	C34.1	YES	2002	NO	90	NA	NA	NA	NA	NA	NA	NA	NA	NA	NA	NA	NA	NO	NA	TRUE	LUAD	156.54	0:LIVING	NA	3AFA5045-A1EE-4A07-8AAD-2E252B2F7D7A	8FA41683-E16D-4F46-A3DB-672C9F1B7823	TCGA-49-AAR0.FCCE5D5B-6AB6-441F-9FBF-65B23060C95B.pdf	FCCE5D5B-6AB6-441F-9FBF-65B23060C95B
TCGA-49-AAR2	64	MX	N0	Stage IB	6th	T2	Non-Small Cell Lung Cancer	Lung Adenocarcinoma	73.06	0:DiseaseFree	6/18/14	0.2466	Lung Adenocarcinoma	NA	NA	No	No	NA	NA	C34.3	2428924	C34.3	YES	2009	NO	90	NA	NA	NA	NA	NA	NA	NA	NA	NA	NA	NA	NA	NO	NA	TRUE	LUAD	73.06	0:LIVING	NA	F809E7D9-A75E-41C9-AC2C-5BEC6FFCB4A2	C78B35B2-7299-4FD3-88DF-A40B087455E0	TCGA-49-AAR2.70CAA6C7-B5DB-449A-A151-EED87511DEE5.pdf	70CAA6C7-B5DB-449A-A151-EED87511DEE5
TCGA-49-AAR3	69	MX	N1	Stage IIB	6th	T2	Non-Small Cell Lung Cancer	Lung Adenocarcinoma	62.19	1:Recurred/Progressed	6/18/14	0.0086	Lung Adenocarcinoma	NA	NA	No	No	NA	NA	C34.1	2279175	C34.1	YES	2008	NO	90	NA	NA	NA	NA	NA	NA	NA	NA	NA	NA	NA	NA	YES	NA	TRUE	LUAD	62.19	0:LIVING	NA	5813997A-D7DC-4F7C-8D4B-E979832168A9	07AB41E3-63A5-461B-9CF2-6BEBC0E4D81E	TCGA-49-AAR3.75D3436D-1CF9-4DC9-97EE-B93E2D6A3049.pdf	75D3436D-1CF9-4DC9-97EE-B93E2D6A3049
TCGA-49-AAR4	51	MX	N2	Stage IIIA	6th	T2	Non-Small Cell Lung Cancer	Lung Adenocarcinoma	NA	NA	6/18/14	0.0166	Lung Adenocarcinoma	NA	NA	No	No	NA	NA	C34.1	2279175	C34.1	YES	2006	NO	80	NA	NA	NA	NA	NA	NA	NA	NA	NA	NA	NA	NA	NO	NA	TRUE	LUAD	28.88	1:DECEASED	NA	765AD5A5-134B-4680-A6D4-1DD113DC47CC	3BCE57D8-32D5-4F56-B0A4-544C3FEE778F	TCGA-49-AAR4.8982CE18-FA5A-4882-AAC4-F2AC6ED60C49.pdf	8982CE18-FA5A-4882-AAC4-F2AC6ED60C49
TCGA-49-AAR9	61	MX	N0	Stage IIB	5th	T3	Non-Small Cell Lung Cancer	Lung Adenocarcinoma	NA	NA	6/18/14	0.4853	Lung Adenocarcinoma	NA	NA	No	No	NA	NA	C34.1	2279175	C34.9	YES	1999	NO	80	NA	NA	NA	NA	NA	NA	NA	NA	NA	NA	NA	NA	NO	NA	TRUE	LUAD	8.54	1:DECEASED	NA	47B749E6-E060-4AA1-8F29-976E489BA789	9E129D06-15B7-4D89-BAC0-9CB62C54DC5A	TCGA-49-AAR9.F2AB65ED-823F-446C-92CB-5F9DAB58D37A.pdf	F2AB65ED-823F-446C-92CB-5F9DAB58D37A
TCGA-49-AARE	51	MX	N0	Stage IA	5th	T1	Non-Small Cell Lung Cancer	Lung Adenocarcinoma	12.75	1:Recurred/Progressed	6/19/14	0.2988	Lung Adenocarcinoma	NA	NA	No	No	NA	NA	C34.1	2279175	C34.1	YES	1999	NO	90	NA	NA	NA	NA	NA	NA	NA	NA	NA	NA	NA	NA	YES	NA	TRUE	LUAD	40.37	1:DECEASED	NA	CD9E70E4-8622-4A07-8646-63F8275C1737	21483940-2C8F-411D-B36F-FB927CFBD6D4	TCGA-49-AARE.D15D2040-F72D-4913-92FC-54741F573151.pdf	D15D2040-F72D-4913-92FC-54741F573151
TCGA-49-AARN	56	MX	N0	Stage IA	5th	T1	Non-Small Cell Lung Cancer	Lung Adenocarcinoma	NA	NA	6/19/14	0.1842	Lung Adenocarcinoma	NA	NA	No	Yes, History of Synchronous/Bilateral Malignancy	NA	NA	C34.3	2279175	C34.3	YES	2000	NO	90	NA	NA	NA	NA	NA	NA	NA	NA	NA	NA	NA	NA	NA	NA	TRUE	LUAD	37.29	1:DECEASED	NA	98EF41FA-3015-445A-BBDC-984361C911F7	CEA128CA-4E69-4BF4-BE47-E0481A809727	TCGA-49-AARN.19256999-CAE3-4D04-AA1C-758B4E80BCD1.pdf	19256999-CAE3-4D04-AA1C-758B4E80BCD1
TCGA-49-AARO	39	MX	N0	Stage IA	6th	T1a	Non-Small Cell Lung Cancer	Lung Adenocarcinoma	115.67	1:Recurred/Progressed	6/19/14	0.1686	Lung Adenocarcinoma	NA	NA	No	No	NA	NA	C34.1	2323004	C34.1	YES	2003	NO	90	NA	NA	NA	NA	NA	NA	NA	NA	NA	NA	NA	NA	YES	NA	TRUE	LUAD	123.49	0:LIVING	NA	5202458B-C38A-47C0-A0BA-5F1A59A762A0	58084363-D165-44B9-9702-9A1E3732EE1B	TCGA-49-AARO.5E71C822-2014-431A-B050-102C4A845321.pdf	5E71C822-2014-431A-B050-102C4A845321
TCGA-49-AARQ	41	MX	N0	Stage I	4th	T2	Non-Small Cell Lung Cancer	Lung Adenocarcinoma	221.16	0:DiseaseFree	6/19/14	0.3585	Lung Adenocarcinoma	NA	NA	No	No	NA	NA	C34.1	2279175	C34.1	YES	1996	NO	90	NA	NA	NA	NA	NA	NA	NA	NA	NA	NA	NA	NA	NO	NA	TRUE	LUAD	221.16	0:LIVING	NA	9A2A226E-9605-4214-9320-469305E664E6	58DCAD42-2E30-4CB9-ADA6-5E72C4BCF406	TCGA-49-AARQ.9A745E52-5B6D-4209-9A05-E30D8CE40A3E.pdf	9A745E52-5B6D-4209-9A05-E30D8CE40A3E
TCGA-49-AARR	68	MX	N0	Stage IA	5th	T1	Non-Small Cell Lung Cancer	Lung Adenocarcinoma	158.08	1:Recurred/Progressed	6/19/14	0.0001	Lung Adenocarcinoma	NA	NA	No	No	NA	NA	C34.1	2279175	C34.1	YES	2001	NO	90	NA	NA	NA	NA	NA	NA	NA	NA	NA	NA	NA	NA	YES	NA	TRUE	LUAD	163.99	0:LIVING	NA	9B93A7C5-F9B4-4461-8078-0201A725C9CF	A8DB5A04-924F-4348-9BCD-24C24E2346DD	TCGA-49-AARR.55998E02-5285-4E6F-8BB8-7DB57F18C0D2.pdf	55998E02-5285-4E6F-8BB8-7DB57F18C0D2
TCGA-4B-A93V	52	M0	N0	Stage IA	7th	T1b	Non-Small Cell Lung Cancer	Lung Adenocarcinoma	8.25	1:Recurred/Progressed	40861	0.4531	Lung Adenocarcinoma	NA	NA	No	No	NA	NA	C34.3	2279175	C34.3	YES	2013	NO	100	NA	NA	NA	NA	Peripheral Lung	NA	NA	NA	NA	NA	NA	NA	YES	NA	TRUE	LUAD	9.86	1:DECEASED	NA	F1F80DD2-891D-46DD-A3E0-F007628CB515	6614550D-D050-4B77-9CC0-1E6A7438C675	TCGA-4B-A93V.3723B92A-EFB6-4239-9D26-B88AF56252CE.pdf	3723B92A-EFB6-4239-9D26-B88AF56252CE
TCGA-50-5044	72	M0	N1	Stage IIIB	5th	T4	Non-Small Cell Lung Cancer	Lung Adenocarcinoma	15.87	1:Recurred/Progressed	8/25/11	0.0003	Lung Adenocarcinoma	NA	NA	No	No	NA	NA	C34.3	2279175	C34.3	YES	2002	NO	NA	NA	NA	NA	NA	NA	1.4	NA	NA	NA	116	NA	NA	NA	NA	NA	LUAD	20.5	1:DECEASED	NA	fa0c7392-d485-41ac-bf7e-244a528209ae	b307dae9-2cc8-4afd-a268-84788309ac61	TCGA-50-5044.40500921-fe3e-4fc0-a768-0062c488a832.pdf	40500921-fe3e-4fc0-a768-0062c488a832
TCGA-50-5045	57	M0	N1	NA	6th	T2	Non-Small Cell Lung Cancer	Lung Adenocarcinoma	47.08	1:Recurred/Progressed	6/30/11	0.085	Lung Adenocarcinoma	NA	NA	No	No	NA	NA	C34.3	2279175	C34.3	YES	2004	NO	NA	NA	NA	NA	NA	NA	1.8	NA	NA	NA	NA	NA	NA	NA	NA	NA	LUAD	71.42	1:DECEASED	NA	9ee20c0d-a1c3-47f3-abda-131b3f190f52	bdd75bca-6224-4743-a367-cb1ff01e8121	TCGA-50-5045.1d5c2f0f-4203-4db9-b63c-b6d80d04207e.pdf	1d5c2f0f-4203-4db9-b63c-b6d80d04207e
TCGA-50-5049	70	M0	N0	Stage IA	6th	T2	Non-Small Cell Lung Cancer	Lung Adenocarcinoma	83.57	1:Recurred/Progressed	8/25/11	0.0468	Lung Adenocarcinoma	NA	NA	No	No	NA	NA	C34.1	2279175	C34.1	YES	2006	NO	NA	YES	NO	NA	NA	NA	2	NA	NA	NA	660	YES	NA	NA	NA	NA	LUAD	101.64	0:LIVING	NA	9944f46f-9fa8-4e2c-a806-776bec7f8803	21b2f32e-ccea-4b20-86d3-6647e99825cf	TCGA-50-5049.3d60a219-3c2c-4e2a-ab29-5d61cd31478b.pdf	3d60a219-3c2c-4e2a-ab29-5d61cd31478b
TCGA-50-5051	42	M0	N2	Stage IIIA	6th	T2	Non-Small Cell Lung Cancer	Lung Adenocarcinoma	6.04	1:Recurred/Progressed	8/25/11	0.5353	Lung Adenocarcinoma	NA	NA	No	No	NA	NA	C34.1	2279175	C34.1	YES	2007	NO	NA	YES	YES	Other	NA	NA	1.2	NA	NA	NA	106	YES	NA	NA	NA	NA	LUAD	15.7	1:DECEASED	NA	e1c55bac-bb41-4964-add5-ecd6ba04b58d	180eb213-0ddc-4f10-ab0e-b3af92cde3c3	TCGA-50-5051.ff5f5187-c4da-482c-b6fe-cbde5c820a80.pdf	ff5f5187-c4da-482c-b6fe-cbde5c820a80
TCGA-50-5055	79	M0	N1	Stage IIA	6th	T1	Non-Small Cell Lung Cancer	Lung Adenocarcinoma	25.33	1:Recurred/Progressed	39124	0.0342	Lung Adenocarcinoma	NA	NA	No	No	NA	NA	C34.3	2321177	C34.3	YES	2008	NO	NA	YES	NO	NA	NA	NA	1.9	NA	NA	NA	20	YES	NA	NA	NA	NA	LUAD	60.12	1:DECEASED	NA	cc3d9750-7ce0-489f-86d4-8017b7ebed29	68d19e88-7fbd-48cc-a09f-55c47bfaf6e7	TCGA-50-5055.847a0c64-cd3e-4a99-a6f7-b4ba1636ada1.pdf	847a0c64-cd3e-4a99-a6f7-b4ba1636ada1
TCGA-50-5066	72	M0	N0	Stage IB	6th	T2	Non-Small Cell Lung Cancer	Lung Adenocarcinoma	15.67	1:Recurred/Progressed	39124	0.0599	Lung Adenocarcinoma	NA	NA	No	No	NA	NA	C34.1	2321177	C34.1	YES	2009	NO	NA	YES	NO	NA	NA	NA	1.5	NA	NA	NA	NA	YES	NA	NA	NA	NA	LUAD	47.37	0:LIVING	NA	3199cfe5-3be3-43cd-a36b-5cf2c7a9929f	478cc306-6aee-4597-8834-1e5cf8b05a59	TCGA-50-5066.E00CB449-F980-4829-A006-32706F041E94.pdf	E00CB449-F980-4829-A006-32706F041E94
TCGA-50-5066	72	M0	N0	Stage IB	6th	T2	Non-Small Cell Lung Cancer	Lung Adenocarcinoma	15.67	1:Recurred/Progressed	39124	0.4748	Lung Adenocarcinoma	NA	NA	No	No	NA	NA	C34.1	2321177	C34.1	YES	2009	NA	NA	YES	NO	NA	NA	NA	NA	NA	NA	NA	NA	YES	NA	NA	NA	NA	LUAD	47.37	0:LIVING	NA	3199cfe5-3be3-43cd-a36b-5cf2c7a9929f	NA	NA	NA
TCGA-50-5068	59	MX	N1	Stage IIB	6th	T2	Non-Small Cell Lung Cancer	Lung Adenocarcinoma	22.54	1:Recurred/Progressed	39124	0.0115	Lung Adenocarcinoma	NA	NA	No	No	NA	NA	C34.3	2279175	C34.3	YES	2003	NO	NA	NA	NA	NA	NA	NA	1.4	NA	NA	NA	84	NA	NA	NA	NA	NA	LUAD	49.24	1:DECEASED	NA	591c068f-bbb1-4df2-9abb-d1a2e4a58372	63d5b15a-fb94-4b8b-9e93-1dd1cc0a157f	TCGA-50-5068.d8025f22-0b42-4204-bc58-56fc727c71ac.pdf	d8025f22-0b42-4204-bc58-56fc727c71ac
TCGA-50-5072	74	M0	N2	Stage IIIA	6th	T2	Non-Small Cell Lung Cancer	Lung Adenocarcinoma	7	1:Recurred/Progressed	8/26/11	0.1721	Lung Adenocarcinoma	NA	NA	Yes	No	NA	NA	C34.1	2279175	C34.1	YES	2009	NO	NA	YES	NA	NA	NA	NA	1.2	NA	NA	NA	149	YES	NA	NA	NA	NA	LUAD	8.21	1:DECEASED	NA	1575148b-0f63-44ee-86fd-93ae1a02be0b	aeb9e1bc-a9d2-4aa3-8cdd-cc4edbf5edf9	TCGA-50-5072.0e998d45-ba74-4a11-8a14-e394299c9bba.pdf	0e998d45-ba74-4a11-8a14-e394299c9bba
TCGA-50-5930	47	M0	N2	Stage IIIA	5th	T2	Non-Small Cell Lung Cancer	Lung Adenocarcinoma	5.81	1:Recurred/Progressed	6/29/11	0.1503	Lung Adenocarcinoma	NA	NA	No	No	NA	NA	C34.3	2321177	C34.3	YES	2001	NO	NA	NA	NA	NA	NA	NA	1.2	NA	NA	NA	NA	NA	NA	NA	NA	NA	LUAD	9.26	1:DECEASED	NA	368e23f0-e573-4547-bf5a-14080baf737b	3e30dbd1-10bf-4450-8d19-6f44d3284e02	TCGA-50-5930.ebb21844-9982-40da-972b-6f52941c5c4b.pdf	ebb21844-9982-40da-972b-6f52941c5c4b
TCGA-50-5931	75	M0	N0	Stage IB	5th	T2	Non-Small Cell Lung Cancer	Lung Adenocarcinoma	13.96	1:Recurred/Progressed	39124	0.4539	Lung Adenocarcinoma	NA	NA	No	No	NA	NA	C34.1	2279175	C34.1	YES	2001	NO	NA	NA	NA	NA	NA	Central Lung	1.7	NA	NA	NA	267	NA	NA	NA	NA	NA	LUAD	14.26	1:DECEASED	NA	12ccd581-a921-41bc-bcee-4e9be54532cc	16a2d381-75a0-423b-aac2-d5710afb183b	TCGA-50-5931.396c0f5f-1b86-4aa9-88ef-ca9220f4ccf3.pdf	396c0f5f-1b86-4aa9-88ef-ca9220f4ccf3
TCGA-50-5932	75	M0	N1	Stage IIB	5th	T2	Non-Small Cell Lung Cancer	Lung Adenocarcinoma	35.81	1:Recurred/Progressed	39124	0.3516	Lung Adenocarcinoma	NA	NA	No	Yes	NA	NA	C34.1	2279175	C34.1	YES	2001	NO	NA	NA	NA	NA	NA	Central Lung	1.4	NA	NA	NA	67	NA	NA	NA	NA	NA	LUAD	40.57	1:DECEASED	NA	ebcba7f2-ce13-4bae-97cd-91a6b1dcd465	7ecb9621-7a1f-4876-9dfb-9b77cc4cb7b4	TCGA-50-5932.d7713068-4d83-4242-bae2-8035c1ba9b8d.pdf	d7713068-4d83-4242-bae2-8035c1ba9b8d
TCGA-50-5933	72	M0	N2	Stage IIIB	5th	T4	Non-Small Cell Lung Cancer	Lung Adenocarcinoma	NA	NA	39124	0.1504	Lung Adenocarcinoma	NA	NA	No	No	NA	NA	C34.3	2279175	C34.3	YES	2001	NO	NA	NA	NA	NA	NA	Central Lung	1.7	NA	NA	NA	451	NA	NA	NA	NA	NA	LUAD	78.61	1:DECEASED	NA	7a0ea814-f0de-4bc4-a81a-daa000559369	d2355f3a-e2ce-4791-b1fb-b570850681df	TCGA-50-5933.68d471f3-43c0-44cf-97ce-003ff111c35c.pdf	68d471f3-43c0-44cf-97ce-003ff111c35c
TCGA-50-5935	86	M0	N0	Stage IA	6th	T1	Non-Small Cell Lung Cancer	Lung Adenocarcinoma	NA	NA	39124	0.4163	Lung Adenocarcinoma	NA	NA	No	Yes	NA	NA	C34.1	2279175	C34.1	YES	2006	NO	NA	YES	YES	NA	NA	NA	1.4	NA	NA	NA	105	YES	Other	NA	NA	NA	LUAD	21.45	1:DECEASED	NA	100430c8-1446-45c8-af36-b6dbb3ddd0c1	98687adb-f8e9-4e6e-bc1b-396a3ddfac96	TCGA-50-5935.b6f8e549-cb8e-4e6d-8cfe-2df2b1d57646.pdf	b6f8e549-cb8e-4e6d-8cfe-2df2b1d57646
TCGA-50-5936	58	M0	N2	Stage IIIA	6th	T2	Non-Small Cell Lung Cancer	Lung Adenocarcinoma	4.93	1:Recurred/Progressed	39124	0.3737	Lung Adenocarcinoma	NA	NA	No	No	NA	NA	C34.30	2403358	C34.3	YES	2007	NO	NA	YES	YES	G12C	NA	NA	0.9	NA	NA	NA	103	YES	NA	NA	NA	NA	LUAD	8.44	1:DECEASED	NA	ef42ae4c-a108-468e-beed-437cf3cf2962	5b90379e-83f2-459a-be36-bd7ebbb6bfff	TCGA-50-5936.8d30d2aa-bef2-4329-944b-99ad5c9d8fc6.pdf	8d30d2aa-bef2-4329-944b-99ad5c9d8fc6
TCGA-50-5939	85	M0	N0	Stage IB	6th	T2	Non-Small Cell Lung Cancer	Lung Adenocarcinoma	NA	NA	39124	0.0732	Lung Adenocarcinoma	NA	NA	No	No	NA	NA	C34.1	2321177	C34.1	YES	2008	NO	NA	NA	NA	NA	NA	NA	1.2	NA	NA	NA	76	NA	NA	NA	NA	NA	LUAD	15.11	1:DECEASED	NA	12b79b4f-c28c-418e-a1e7-e622f33fdcc2	6a27f5f8-f4ee-45c7-b953-ddd7d0291dbb	TCGA-50-5939.b8f00ba8-722f-4df1-bfcd-2ccfe6583abd.pdf	b8f00ba8-722f-4df1-bfcd-2ccfe6583abd
TCGA-50-5941	55	M0	N2	Stage IIIA	7th	T2a	Non-Small Cell Lung Cancer	Lung Adenocarcinoma	48.42	0:DiseaseFree	39124	0.1134	Lung Adenocarcinoma	NA	NA	No	No	NA	NA	C34.1	2279175	C34.1	YES	2010	NO	NA	NA	NA	NA	NA	NA	1	NA	NA	NA	352	NA	NA	NA	NA	NA	LUAD	48.42	0:LIVING	NA	f3f024c2-52f1-400e-946c-398f5b72e6dc	91719392-76ce-479f-ba05-e43bf0201cc4	TCGA-50-5941.d49e610e-998f-4c6e-bb3d-b9c3a4221544.pdf	d49e610e-998f-4c6e-bb3d-b9c3a4221544
TCGA-50-5942	67	M0	N0	Stage IA	7th	T1	Non-Small Cell Lung Cancer	Lung Adenocarcinoma	45.27	1:Recurred/Progressed	8/26/11	0.0483	Lung Adenocarcinoma	NA	NA	No	No	NA	NA	C34.1	2279175	C34.1	YES	2009	NO	NA	NA	NA	NA	NA	NA	1	NA	NA	NA	63	NA	NA	NA	NA	NA	LUAD	60.68	0:LIVING	NA	75dd635e-8e0c-4c0b-b21c-20f77770218d	aed669e8-23b6-4786-9398-6bb048815dfa	TCGA-50-5942.915634e0-d38b-4a37-b96f-b9ac10507179.pdf	915634e0-d38b-4a37-b96f-b9ac10507179
TCGA-50-5944	69	M0	N0	Stage IA	7th	T1	Non-Small Cell Lung Cancer	Lung Adenocarcinoma	57.49	0:DiseaseFree	39124	0.406	Lung Adenocarcinoma	NA	NA	No	No	NA	NA	C34.1	2428924	C34.1	YES	2010	NO	NA	NA	NA	NA	NA	NA	0.6	NA	NA	NA	56	NA	NA	NA	NA	NA	LUAD	57.49	0:LIVING	NA	1c339545-c08a-4a77-b8e9-a7e49e53853f	bf8fdf82-62b4-4b5d-93e7-ce153576fe49	TCGA-50-5944.a3ad8013-b778-4fd0-9a5f-a516d6ff5a3e.pdf	a3ad8013-b778-4fd0-9a5f-a516d6ff5a3e
TCGA-50-5946	62	MX	N0	Stage IA	NA	T1	Non-Small Cell Lung Cancer	Lung Adenocarcinoma	26.64	1:Recurred/Progressed	39124	0.5612	Lung Adenocarcinoma	NA	NA	No	No	NA	NA	C34.1	2321177	C34.1	YES	2010	NO	NA	NA	NA	NA	NA	NA	1.5	NA	NA	NA	NA	NA	NA	NA	NA	NA	LUAD	53.12	0:LIVING	NA	c95957a7-1a1a-4c8d-bb61-7c99b500f224	ad9a794f-52dd-4572-bf29-cd3d11ba6c24	TCGA-50-5946.E0329D21-475F-4C7D-9703-8297FF21B39F.pdf	E0329D21-475F-4C7D-9703-8297FF21B39F
TCGA-50-5946	62	MX	N0	Stage IA	NA	T1	Non-Small Cell Lung Cancer	Lung Adenocarcinoma	26.64	1:Recurred/Progressed	39124	0.661	Lung Adenocarcinoma	NA	NA	No	No	NA	NA	C34.1	2321177	C34.1	YES	2010	NA	NA	NA	NA	NA	NA	NA	NA	NA	NA	NA	NA	NA	NA	NA	NA	NA	LUAD	53.12	0:LIVING	NA	c95957a7-1a1a-4c8d-bb61-7c99b500f224	NA	NA	NA
TCGA-50-6590	72	M0	N0	Stage IB	6th	T2	Non-Small Cell Lung Cancer	Lung Adenocarcinoma	NA	NA	8/25/11	0.1035	Lung Adenocarcinoma	NA	NA	No	No	NA	NA	C34.1	2279175	C34.1	YES	2005	NO	NA	NA	NA	NA	NA	NA	1.6	NA	NA	NA	NA	YES	NA	NA	NA	NA	LUAD	42.31	1:DECEASED	NA	114a34c0-983b-4d90-9181-1823c9637a63	fbc17626-365c-4be6-b3a7-d282e7c19236	TCGA-50-6590.13192955-ae90-4708-8f85-3b4e35781345.pdf	13192955-ae90-4708-8f85-3b4e35781345
TCGA-50-6591	63	M1	N0	Stage IV	6th	T2	Non-Small Cell Lung Cancer	Lung Adenocarcinoma	NA	NA	8/25/11	0.5794	Lung Adenocarcinoma	NA	NA	No	No	NA	NA	C34.3	2279175	C34.3	YES	2007	NO	NA	NA	NA	NA	NA	NA	0.9	NA	NA	NA	NA	NA	NA	NA	NA	NA	LUAD	3.91	1:DECEASED	NA	9b132e4f-7e35-4cc5-8711-43ad62b906d0	0791e7aa-e97c-4dd0-9615-09ec7090f684	TCGA-50-6591.d1bb9feb-2cd4-40fd-a4d6-300d16b29d51.pdf	d1bb9feb-2cd4-40fd-a4d6-300d16b29d51
TCGA-50-6592	71	M0	N0	Stage IB	6th	T2	Non-Small Cell Lung Cancer	Lung Adenocarcinoma	NA	NA	8/25/11	0.0987	Lung Adenocarcinoma	NA	NA	No	No	NA	NA	C34.3	2279175	C34.3	YES	2007	NO	NA	NA	NA	NA	NA	NA	2	NA	NA	NA	NA	NA	NA	NA	NA	NA	LUAD	25.53	1:DECEASED	NA	09918b81-4696-4cba-a45a-5fe7407c2337	01f94091-eb70-40d3-9d56-70c4f847cb4c	TCGA-50-6592.9a5098a9-7600-4b77-9b16-d6c274affd77.pdf	9a5098a9-7600-4b77-9b16-d6c274affd77
TCGA-50-6593	49	M0	N2	Stage IIIA	6th	T1	Non-Small Cell Lung Cancer	Lung Adenocarcinoma	8.74	1:Recurred/Progressed	8/25/11	0.209	Lung Adenocarcinoma	NA	NA	No	No	NA	NA	C34.1	2321177	C34.1	YES	2008	NO	NA	YES	NO	NA	NA	NA	1.4	NA	NA	NA	260	YES	NA	NA	NA	NA	LUAD	11.04	1:DECEASED	NA	e10568fe-0436-43f2-9f0f-48f9903868c4	3b2ed302-d8f1-4078-95f0-3b5c5b322deb	TCGA-50-6593.61906551-b954-4723-bb64-33bd88cc57f6.pdf	61906551-b954-4723-bb64-33bd88cc57f6
TCGA-50-6594	79	M0	N2	Stage IIIA	6th	T3	Non-Small Cell Lung Cancer	Lung Adenocarcinoma	9.36	1:Recurred/Progressed	8/25/11	0.4787	Lung Adenocarcinoma	NA	NA	No	No	NA	NA	C34.1	2279175	C34.1	YES	2009	NO	NA	NA	NO	NA	NA	NA	1.5	NA	NA	NA	NA	NA	NA	NA	NA	NA	LUAD	12.16	1:DECEASED	NA	8504fd86-a70a-4cba-9ec8-25c9e60ca549	dab00804-e92f-43f1-9348-16f3015b5dce	TCGA-50-6594.f0ca0fa2-8143-4d83-a82b-188c044d7071.pdf	f0ca0fa2-8143-4d83-a82b-188c044d7071
TCGA-50-6595	74	M0	N2	Stage IIIA	6th	T2	Non-Small Cell Lung Cancer	Lung Adenocarcinoma	5.98	1:Recurred/Progressed	8/25/11	0.0248	Lung Adenocarcinoma	NA	NA	No	No	NA	NA	C34.1	2279175	C34.1	YES	2009	NO	NA	YES	NA	NA	NA	NA	1.7	NA	NA	NA	106	YES	NA	NA	NA	NA	LUAD	6.21	1:DECEASED	NA	82476d2d-e403-4f6b-8dd6-cc84e3329478	9ed482d9-2aea-4200-a994-107a1e88f17b	TCGA-50-6595.13f36f42-a0d4-4cf3-b8ea-8cdeff292a91.pdf	13f36f42-a0d4-4cf3-b8ea-8cdeff292a91
TCGA-50-6597	79	M0	N0	Stage IB	6th	T2	Non-Small Cell Lung Cancer	Lung Adenocarcinoma	NA	NA	8/26/11	0.267	Lung Adenocarcinoma	NA	NA	No	No	NA	NA	C34.3	2279175	C34.3	YES	2007	NO	NA	YES	NO	NA	NA	NA	2	NA	NA	NA	59	YES	NA	NA	NA	NA	LUAD	41.66	1:DECEASED	NA	0d66bf6c-eed0-4726-bd5b-3bf6d610b4e0	c5363830-3db9-4c0c-aa47-b32fdc888c60	TCGA-50-6597.6ba1ee6a-b37e-4f8d-9435-3d69ad1dbfdd.pdf	6ba1ee6a-b37e-4f8d-9435-3d69ad1dbfdd
TCGA-50-6673	84	M0	N0	Stage I	6th	T1	Non-Small Cell Lung Cancer	Lung Adenocarcinoma	NA	NA	37146	0.2202	Lung Adenocarcinoma	NA	NA	No	No	NA	NA	C34.1	2279175	C34.1	YES	2004	NO	NA	NA	NA	NA	NA	NA	1.1	NA	NA	NA	54	NA	NA	NA	NA	NA	LUAD	0.72	1:DECEASED	NA	ab8d7f84-dd71-42c7-9471-4db967a9c89c	e273b4e3-35dc-4f46-a668-70d6eb8bf4fc	TCGA-50-6673.e2a03d91-afb5-4c25-99ae-e339660d7e2c.pdf	e2a03d91-afb5-4c25-99ae-e339660d7e2c
TCGA-50-7109	60	M0	N0	Stage IA	7th	T1	Non-Small Cell Lung Cancer	Lung Adenocarcinoma	0.49	1:Recurred/Progressed	37146	0.5497	Lung Adenocarcinoma	NA	NA	No	No	NA	NA	C34.3	2279175	C34.3	YES	2011	NO	NA	NA	NA	NA	NA	NA	1.3	NA	NA	NA	214	NA	NA	NA	NA	NA	LUAD	10.12	1:DECEASED	NA	7eb540b4-8dd3-4382-a488-e48b1c7213b3	763310b9-3fb9-4a22-851c-e4335a2ed21c	TCGA-50-7109.a34c2391-f021-4b46-a4e9-8d9b7ee31402.pdf	a34c2391-f021-4b46-a4e9-8d9b7ee31402
TCGA-50-8457	63	M0	N0	Stage IA	7th	T1a	Non-Small Cell Lung Cancer	Lung Adenocarcinoma	36.96	0:DiseaseFree	10/16/12	0.0581	Lung Adenocarcinoma	NA	NA	No	No	NA	NA	C34.1	2321177	C34.1	YES	2011	NO	NA	YES	YES	G12A	NA	NA	1.2	NA	NA	NA	NA	YES	NA	NO	NA	NA	LUAD	36.96	0:LIVING	NA	d45aee46-838e-44af-8422-46710b3240a8	063385d8-f8bc-4268-8219-63dc2dc7973c	TCGA-50-8457.21529b79-5b5b-46e6-8deb-e4e6460a4695.pdf	21529b79-5b5b-46e6-8deb-e4e6460a4695
TCGA-50-8459	68	M0	N0	Stage IIB	7th	T3	Non-Small Cell Lung Cancer	Lung Adenocarcinoma	14.19	1:Recurred/Progressed	10/16/12	0.0065	Lung Adenocarcinoma	NA	NA	No	No	NA	NA	C34.30	2403358	C34.3	YES	2012	NO	NA	YES	YES	G12C	NA	NA	1.2	NA	NA	NA	NA	YES	NA	NO	NA	NA	LUAD	36.76	0:LIVING	NA	9cfc1519-33e7-4145-a4ad-78b5c449853a	6023ee7e-e392-4f33-a781-7af6bff1a403	TCGA-50-8459.be87241c-fcb4-416f-a8a4-74b09033ca0b.pdf	be87241c-fcb4-416f-a8a4-74b09033ca0b
TCGA-50-8460	74	M0	N0	Stage IA	7th	T1a	Non-Small Cell Lung Cancer	Lung Adenocarcinoma	27.23	0:DiseaseFree	10/18/12	0.2005	Lung Adenocarcinoma	NA	NA	No	No	NA	NA	C34.1	2323004	C34.1	YES	2012	NO	NA	YES	NO	NA	NA	NA	1.3	NA	NA	NA	NA	YES	NA	NO	NA	NA	LUAD	27.23	0:LIVING	NA	497cc506-03fe-4ffa-860b-5a12adb1bc7d	40bfeee7-9932-47d6-87a8-5fd7514c2917	TCGA-50-8460.fc79e8c5-c79b-46d3-ab41-03399a68999a.pdf	fc79e8c5-c79b-46d3-ab41-03399a68999a
TCGA-53-7624	40	M1	N0	Stage IV	6th	T2	Non-Small Cell Lung Cancer	Lung Adenocarcinoma	13.14	1:Recurred/Progressed	12/13/11	0.6673	Lung Adenocarcinoma	NA	NA	No	No	NA	NA	C34.1	2279175	C34.1	YES	2008	NO	NA	NO	NA	NA	NA	Peripheral Lung	NA	NA	NA	NA	NA	NO	NA	NA	NA	NA	LUAD	34.26	1:DECEASED	NA	54a9cc9e-3eee-4caa-9f33-4ea64a2999ba	61358ba0-7194-40f5-b239-2ed06cbaf546	TCGA-53-7624.b108a209-518b-4271-a90c-7f3857044581.pdf	b108a209-518b-4271-a90c-7f3857044581
TCGA-53-7626	76	M0	N1	Stage IIA	6th	T1	Non-Small Cell Lung Cancer	Lung Adenocarcinoma	28.42	1:Recurred/Progressed	12/13/11	0.2535	Lung Adenocarcinoma	NA	NA	No	No	NA	NA	C34.1	2279175	C34.1	YES	2008	NO	NA	NO	NA	NA	NA	Peripheral Lung	NA	NA	NA	NA	314	NO	NA	NA	NA	NA	LUAD	30.52	1:DECEASED	NA	d3ff328c-2488-47bd-8663-366b6812c7b5	7d0017c2-db42-4758-8dc4-0250ec5fd83c	TCGA-53-7626.23a82f88-d450-4546-88e0-c26cf8de267e.pdf	23a82f88-d450-4546-88e0-c26cf8de267e
TCGA-53-7813	51	M0	N0	Stage IIIB	6th	T4	Non-Small Cell Lung Cancer	Lung Adenocarcinoma	13.93	0:DiseaseFree	3/14/12	0.2515	Lung Adenocarcinoma	NA	NA	No	No	NA	NA	C34.1	2320082	C34.1	YES	2008	NO	NA	NO	NA	NA	NA	NA	0.8	NA	NA	NA	137	NO	NA	NA	NA	NA	LUAD	13.93	0:LIVING	NA	42d208bd-cd77-4bfb-ad53-9fc072a87393	8ab7f1ee-35f0-460c-8a4f-751748de5e4a	TCGA-53-7813.bda037b7-ac21-42c0-95c1-c546f0ace670.pdf	bda037b7-ac21-42c0-95c1-c546f0ace670
TCGA-53-A4EZ	63	MX	N1	Stage IIA	7th	T2a	Non-Small Cell Lung Cancer	Lung Adenocarcinoma	35.18	0:DiseaseFree	37815	0.6586	Lung Adenocarcinoma	NA	NA	No	No	NA	NA	C34.1	2428924	C34.1	YES	2012	NO	100	YES	NO	NA	NA	Peripheral Lung	NA	NA	NA	NA	NA	YES	NA	NO	NA	TRUE	LUAD	35.18	0:LIVING	NA	7CA711EC-9AC0-4FA7-8A60-32AE84B8789A	07AF724B-7A04-47B8-B282-662710A1C347	TCGA-53-A4EZ.E4CB6C1D-9774-47BE-989E-F9CD05D9EED8.pdf	E4CB6C1D-9774-47BE-989E-F9CD05D9EED8
TCGA-55-1592	65	M0	N0	Stage IA	NA	T2	Non-Small Cell Lung Cancer	Lung Adenocarcinoma	14.85	1:Recurred/Progressed	3/15/11	0.5835	Lung Adenocarcinoma	NA	NA	No	Yes	NA	NA	C34.1	2279175	C34.1	YES	2005	NO	NA	NA	NA	NA	NA	NA	1.8	NA	NA	NA	490	NA	NA	NA	NA	NA	LUAD	23.03	1:DECEASED	NA	a41c46da-7ed4-4192-bd16-b3cbb94a5133	e190a9e4-10ae-4060-a071-4b8b73479023	TCGA-55-1592.99ae36ee-bb6c-4934-8e5c-388ff5a69c46.pdf	99ae36ee-bb6c-4934-8e5c-388ff5a69c46
TCGA-55-1594	68	M0	N2	Stage IIIA	NA	T2	Non-Small Cell Lung Cancer	Lung Adenocarcinoma	38.7	0:DiseaseFree	9/14/10	0.6566	Lung Adenocarcinoma	NA	NA	No	No	NA	NA	C34.3	2279175	C34.3	YES	2005	NO	NA	NA	NA	NA	NA	NA	2	NA	NA	NA	183	NA	NA	NA	NA	NA	LUAD	38.7	0:LIVING	NA	6d72de06-232a-4983-a06c-eba6d82cb3f1	2885d4b3-34a6-421d-b20c-eedad721d10a	TCGA-55-1594.bdbfef54-ca5a-4b4f-809d-4de379232a8a.pdf	bdbfef54-ca5a-4b4f-809d-4de379232a8a
TCGA-55-1595	74	M0	N0	Stage IA	6th	T1	Non-Small Cell Lung Cancer	Lung Adenocarcinoma	48.59	0:DiseaseFree	3/14/11	0.6128	Lung Adenocarcinoma	NA	NA	No	Yes	NA	NA	C34.3	2341265	C34.3	YES	2004	NO	NA	NA	NA	NA	NA	NA	0.5	NA	NA	NA	NA	NA	NA	NA	NA	NA	LUAD	48.59	0:LIVING	NA	d31aeefc-b59b-42e9-9919-750b17a70a3d	b8e996d3-14b1-465f-b1e3-d6849b144be1	TCGA-55-1595.b4ec8fa3-74b6-4656-bd2e-6fe5ba0af7d8.pdf	b4ec8fa3-74b6-4656-bd2e-6fe5ba0af7d8
TCGA-55-1596	55	M0	N1	Stage IIB	6th	T2	Non-Small Cell Lung Cancer	Lung Adenocarcinoma	67.84	0:DiseaseFree	9/13/10	0.7496	Lung Adenocarcinoma	NA	NA	No	No	NA	NA	C34.1	2279175	C34.1	YES	2004	NO	NA	NA	NA	NA	NA	NA	0.9	NA	NA	NA	162	NA	NA	NA	NA	NA	LUAD	67.84	0:LIVING	NA	199386c2-bb53-4fad-a1b6-59ab216a4a50	9a7a1b22-9df6-438f-ad00-54755c7dbc7c	TCGA-55-1596.200ccd8b-b3dc-4e3f-8c1e-ed9fa31ae9da.pdf	200ccd8b-b3dc-4e3f-8c1e-ed9fa31ae9da
TCGA-55-5899	58	M0	N1	NA	7th	T1a	Non-Small Cell Lung Cancer	Lung Adenocarcinoma	30.55	0:DiseaseFree	9/20/10	0.6014	Lung Adenocarcinoma	NA	NA	No	No	NA	NA	C34.1	2279175	C34.1	YES	2010	NO	NA	NA	NA	NA	NA	NA	1	NA	NA	NA	NA	NA	NA	NA	NA	NA	LUAD	30.55	0:LIVING	NA	996a0070-e9bf-4601-8ef7-60212108258d	8e131477-b3c5-43ea-bb00-c3052e67c74b	TCGA-55-5899.8fcdc599-a63e-4774-a58d-8b1b19d13980.pdf	8fcdc599-a63e-4774-a58d-8b1b19d13980
TCGA-55-6543	60	MX	N0	Stage IA	7th	T1b	Non-Small Cell Lung Cancer	Lung Adenocarcinoma	14.29	0:DiseaseFree	40978	0.2923	Lung Adenocarcinoma	NA	NA	No	No	NA	NA	C34.1	2320447	C34.1	YES	2010	NO	NA	NA	NA	NA	NA	Peripheral Lung	1	NA	NA	NA	20	NA	NA	NA	NA	NA	LUAD	14.29	0:LIVING	NA	e68219b0-a9c2-49df-8f0d-db5ea97fd2dc	8d9491e7-9b14-4988-8fa7-e6af041120bd	TCGA-55-6543.b1b81957-278c-4c30-af49-821ab7e0429c.pdf	b1b81957-278c-4c30-af49-821ab7e0429c
TCGA-55-6642	63	MX	N0	Stage IB	6th	T2	Non-Small Cell Lung Cancer	Lung Adenocarcinoma	80.45	0:DiseaseFree	7/19/11	0.1444	Lung Adenocarcinoma	NA	NA	No	No	NA	NA	C34.3	2279175	C34.3	YES	2006	NO	NA	NA	NA	NA	NA	NA	1	NA	NA	NA	119	NA	NA	NA	NA	NA	LUAD	80.45	0:LIVING	NA	474b86d9-d897-467d-85d4-51dfa26ea107	08d8f333-08f9-4268-99b7-61f7b057f542	TCGA-55-6642.5d390c9f-0f12-4ed2-a7ec-d9e7c8f05320.pdf	5d390c9f-0f12-4ed2-a7ec-d9e7c8f05320
TCGA-55-6712	71	MX	N1	Stage IIA	7th	T2a	Non-Small Cell Lung Cancer	Lung Adenocarcinoma	NA	NA	7/19/11	0.3129	Lung Adenocarcinoma	NA	NA	No	No	NA	NA	C34.1	2279175	C34.1	YES	2010	NO	NA	NA	NA	NA	NA	NA	0.9	NA	NA	NA	132	NA	NA	NA	NA	NA	LUAD	5.62	1:DECEASED	NA	f17d3463-af6c-42c2-a8e9-fae45f69286f	ea75499c-7bf0-47be-9b09-3c12aaa22f12	TCGA-55-6712.156f5763-3bc6-47a8-b579-6d767fa3fd00.pdf	156f5763-3bc6-47a8-b579-6d767fa3fd00
TCGA-55-6968	61	M1	N0	Stage IV	6th	T1	Non-Small Cell Lung Cancer	Lung Adenocarcinoma	NA	NA	7/28/11	0.3815	Lung Adenocarcinoma	NA	NA	No	No	NA	NA	C34.3	2279175	C34.3	YES	2004	NO	NA	NA	NA	NA	NA	NA	0.7	NA	NA	NA	NA	NA	NA	NA	NA	NA	LUAD	42.48	1:DECEASED	NA	83a6ed20-b3cf-48b9-8ed3-a080cd4951fa	df25f146-a833-4bfd-adf7-b41b6a7f797e	TCGA-55-6968.87f5cbe6-cce1-4a8c-8189-c6feabd3b4bb.pdf	87f5cbe6-cce1-4a8c-8189-c6feabd3b4bb
TCGA-55-6969	52	M0	N0	Stage IB	6th	T2	Non-Small Cell Lung Cancer	Lung Adenocarcinoma	40.7	0:DiseaseFree	7/25/11	0.0772	Lung Adenocarcinoma	NA	NA	No	No	NA	NA	C34.1	2279175	C34.1	YES	2004	NO	NA	NO	NA	NA	NA	NA	0.9	NA	NA	NA	NA	NO	NA	NA	NA	NA	LUAD	40.7	0:LIVING	NA	d6e274a0-6425-437b-bc07-1225be7808d5	64a45521-0494-45f6-b605-198e5c2c56ba	TCGA-55-6969.96b7d4c4-6513-4249-a6d5-b5cf0bf49ab4.pdf	96b7d4c4-6513-4249-a6d5-b5cf0bf49ab4
TCGA-55-6970	67	MX	N2	Stage IIIA	6th	T2	Non-Small Cell Lung Cancer	Lung Adenocarcinoma	15.01	1:Recurred/Progressed	7/26/11	0.2406	Lung Adenocarcinoma	NA	NA	No	No	NA	NA	C34.1	2323004	C34.1	YES	2004	NO	NA	NO	NA	NA	NA	NA	1.1	NA	NA	NA	161	NO	NA	NA	NA	NA	LUAD	15.24	1:DECEASED	NA	7cce924f-12a1-4895-9866-5d4b1869dde6	ce18c482-da4e-4166-a49c-29dc0bfb4472	TCGA-55-6970.1662fe4b-da42-444a-b7fa-4990d9e8aa9d.pdf	1662fe4b-da42-444a-b7fa-4990d9e8aa9d
TCGA-55-6971	59	MX	N0	Stage IB	7th	T2	Non-Small Cell Lung Cancer	Lung Adenocarcinoma	45.99	0:DiseaseFree	7/28/11	0.0622	Lung Adenocarcinoma	NA	NA	No	No	NA	NA	C34.3	2279175	C34.3	YES	2010	NO	NA	NO	NA	NA	NA	NA	1.1	NA	NA	NA	75	NO	NA	NA	NA	NA	LUAD	45.99	0:LIVING	NA	8d0736fe-261c-445c-bfd2-a3ea3ceaf367	9ee35460-266a-485d-966d-b235fe620ccc	TCGA-55-6971.c270e56a-dfc6-41a5-9cfc-3c302c4ccc13.pdf	c270e56a-dfc6-41a5-9cfc-3c302c4ccc13
TCGA-55-6972	72	M0	N0	Stage IB	6th	T2	Non-Small Cell Lung Cancer	Lung Adenocarcinoma	NA	NA	7/27/11	0.4609	Lung Adenocarcinoma	NA	NA	No	No	NA	NA	C34.1	2323004	C34.1	YES	2005	NO	NA	NO	NA	NA	NA	NA	0.6	NA	NA	NA	234	NO	NA	NA	NA	NA	LUAD	53.61	1:DECEASED	NA	c4d1e105-28b7-48df-abef-fbe09782fdb2	38c83b40-fba4-48d4-ad6e-93768cb6139f	TCGA-55-6972.7d2c5e22-45d5-404c-97c5-5523ea656d75.pdf	7d2c5e22-45d5-404c-97c5-5523ea656d75
TCGA-55-6975	61	M0	N1	Stage IIB	6th	T2	Non-Small Cell Lung Cancer	Lung Adenocarcinoma	NA	NA	7/27/11	0.196	Lung Adenocarcinoma	NA	NA	No	No	NA	NA	C34.3	2321177	C34.3	YES	2004	NO	NA	NO	NA	NA	NA	NA	0.2	NA	NA	NA	NA	NO	NA	NA	NA	NA	LUAD	3.88	1:DECEASED	NA	a046888c-f153-4f35-a1b6-23dd1691a91a	f274b7e1-4f18-4f90-851f-5c2d8b984fd3	TCGA-55-6975.7c03cf6a-c871-4c53-af4d-cb931f6d8b72.pdf	7c03cf6a-c871-4c53-af4d-cb931f6d8b72
TCGA-55-6978	81	MX	N0	Stage IIA	7th	T2b	Non-Small Cell Lung Cancer	Lung Adenocarcinoma	1.38	1:Recurred/Progressed	7/27/11	0.0102	Lung Adenocarcinoma	NA	NA	No	Yes	NA	NA	C34.2	2279175	C34.2	YES	2010	NO	NA	NO	NA	NA	NA	NA	0.7	NA	NA	NA	34	NO	NA	NA	NA	NA	LUAD	5.78	1:DECEASED	NA	5134c56f-8286-4ec8-8348-237cee7dad5e	500910ea-f0c9-4ed9-a2c6-510f92c36e7d	TCGA-55-6978.3e3c1e82-ee09-4eeb-873a-9b6580274f97.pdf	3e3c1e82-ee09-4eeb-873a-9b6580274f97
TCGA-55-6979	59	M0	N1	Stage IIB	6th	T2	Non-Small Cell Lung Cancer	Lung Adenocarcinoma	6.41	1:Recurred/Progressed	7/26/11	0.0568	Lung Adenocarcinoma	NA	NA	No	Yes	NA	NA	C34.1	2279175	C34.1	YES	2006	NO	NA	NO	NA	NA	NA	NA	1	NA	NA	NA	134	NO	NA	NA	NA	NA	LUAD	7.79	1:DECEASED	NA	5af499be-d2b9-4eaf-9a9f-435dccb51917	11e65f8b-4e48-42e7-a87c-bcf2538168c6	TCGA-55-6979.c7896f40-c1a5-4e4c-bfea-7e80c94c66ad.pdf	c7896f40-c1a5-4e4c-bfea-7e80c94c66ad
TCGA-55-6980	56	M0	N0	Stage IA	6th	T1	Non-Small Cell Lung Cancer	Lung Adenocarcinoma	69.28	0:DiseaseFree	7/27/11	0.1855	Lung Adenocarcinoma	NA	NA	No	No	NA	NA	C34.3	2320082	C34.3	YES	2006	NO	NA	NO	NA	NA	NA	NA	0.7	NA	NA	NA	15	NO	NA	NA	NA	NA	LUAD	69.28	0:LIVING	NA	2f0710f4-827b-45b2-9b7e-c27385b481a7	c58243d7-77ea-4806-8298-2e322d5219a3	TCGA-55-6980.e73aad2d-83d3-46b2-b2e9-cc93c5fbd670.pdf	e73aad2d-83d3-46b2-b2e9-cc93c5fbd670
TCGA-55-6981	53	M0	N2	Stage IIIA	6th	T1	Non-Small Cell Lung Cancer	Lung Adenocarcinoma	NA	NA	7/27/11	0.2902	Lung Adenocarcinoma	NA	NA	No	No	NA	NA	C34.1	2279175	C34.1	YES	2005	NO	NA	NO	NA	NA	NA	NA	0.8	NA	NA	NA	58	NO	NA	NA	NA	NA	LUAD	45.3	1:DECEASED	NA	0a45f302-5748-48f3-9dc9-66c01843a68e	2b87b12c-5ca7-4492-a2f6-26f9644e1d5a	TCGA-55-6981.84738cad-3b17-456c-a9a0-21f6e044a688.pdf	84738cad-3b17-456c-a9a0-21f6e044a688
TCGA-55-6982	79	M0	N1	Stage IIB	6th	T2	Non-Small Cell Lung Cancer	Lung Adenocarcinoma	6.01	1:Recurred/Progressed	7/26/11	0.0799	Lung Adenocarcinoma	NA	NA	No	No	NA	NA	C34.3	2279175	C34.3	YES	2004	NO	NA	NO	NA	NA	NA	NA	0.5	NA	NA	NA	203	NO	NA	NA	NA	NA	LUAD	32.69	1:DECEASED	NA	35cb7841-9b09-465a-90c5-e3b8a9faad49	3b284fc6-7dc4-46c2-8ec9-1121ef0b4308	TCGA-55-6982.54e65072-9bea-41d0-b976-5f5723379c51.pdf	54e65072-9bea-41d0-b976-5f5723379c51
TCGA-55-6983	81	M0	N1	Stage IIB	6th	T2	Non-Small Cell Lung Cancer	Lung Adenocarcinoma	92.74	0:DiseaseFree	7/27/11	0.0996	Lung Adenocarcinoma	NA	NA	No	No	NA	NA	C34.30	2403358	C34.3	YES	2005	NO	NA	NO	NA	NA	NA	NA	0.5	NA	NA	NA	100	NO	NA	NA	NA	NA	LUAD	92.74	0:LIVING	NA	54a0e4d7-c274-4569-9c25-45bbe26d7f21	168a4a36-b73d-4c17-aaa4-1e4824a155c2	TCGA-55-6983.5428a18c-8db6-4dbc-bec0-b55658f3302b.pdf	5428a18c-8db6-4dbc-bec0-b55658f3302b
TCGA-55-6984	71	M0	N1	Stage IIB	6th	T2	Non-Small Cell Lung Cancer	Lung Adenocarcinoma	23.78	1:Recurred/Progressed	7/27/11	0.1609	Lung Adenocarcinoma	NA	NA	No	No	NA	NA	C34.3	2279175	C34.3	YES	2006	NO	NA	NO	NA	NA	NA	NA	0.6	NA	NA	NA	NA	NO	NA	NA	NA	NA	LUAD	24.97	1:DECEASED	NA	f063ddbb-1668-40df-9ec2-b0a23ca2c389	76c0adae-eef5-459e-a4c9-397d94ebfdcc	TCGA-55-6984.361307d6-aebb-446b-b06f-41c71deab5d2.pdf	361307d6-aebb-446b-b06f-41c71deab5d2
TCGA-55-6985	58	MX	N0	Stage IB	6th	T2	Non-Small Cell Lung Cancer	Lung Adenocarcinoma	40.51	0:DiseaseFree	7/26/11	0.2	Lung Adenocarcinoma	NA	NA	No	No	NA	NA	C34.1	2279175	C34.1	YES	2004	NO	NA	NO	NA	NA	NA	NA	0.2	NA	NA	NA	397	NO	NA	NA	NA	NA	LUAD	40.51	0:LIVING	NA	e5cb0c86-8fe2-4cfc-b32b-e8ec3839ffc4	c52909f8-5d3f-4db2-952a-8c13814ddfb0	TCGA-55-6985.c6fc0473-b67a-47f1-81f2-ecc0cbc9cc5f.pdf	c6fc0473-b67a-47f1-81f2-ecc0cbc9cc5f
TCGA-55-6986	74	M0	N0	Stage IB	6th	T2	Non-Small Cell Lung Cancer	Lung Adenocarcinoma	107.13	0:DiseaseFree	7/26/11	0.041	Lung Adenocarcinoma	NA	NA	No	No	NA	NA	C34.3	2320082	C34.3	YES	2004	NO	NA	NO	NA	NA	NA	NA	0.5	NA	NA	NA	20	NO	NA	NA	NA	NA	LUAD	107.13	0:LIVING	NA	028e99e9-5b9a-4954-bb6e-6d4709a3cea8	9622c370-68d0-48da-a7e0-5eb4765b6f27	TCGA-55-6986.bc8c1075-8f74-42da-bc09-80b4152b160f.pdf	bc8c1075-8f74-42da-bc09-80b4152b160f
TCGA-55-6987	77	M0	N0	Stage IA	6th	T1	Non-Small Cell Lung Cancer	Lung Adenocarcinoma	70.2	0:DiseaseFree	7/27/11	0.0706	Lung Adenocarcinoma	NA	NA	No	No	NA	NA	C34.3	2279175	C34.3	YES	2006	NO	NA	NO	NA	NA	NA	NA	0.2	NA	NA	NA	NA	NO	NA	NA	NA	NA	LUAD	70.2	0:LIVING	NA	2efc156c-464a-4c2f-a854-39fefe32081c	d0bfb6cc-abc4-4b09-b668-1003f3eed1a7	TCGA-55-6987.345eb11f-9520-4463-8a84-07aeb26ce559.pdf	345eb11f-9520-4463-8a84-07aeb26ce559
TCGA-55-7227	77	MX	N1	Stage IIIA	7th	T3	Non-Small Cell Lung Cancer	Lung Adenocarcinoma	8.38	1:Recurred/Progressed	40340	NA	Lung Adenocarcinoma	NA	NA	No	No	NA	NA	C34.3	2279175	C34.3	YES	2011	NO	NA	NA	NA	NA	NA	NA	0.5	NA	NA	NA	NA	NA	NA	NA	NA	NA	LUAD	31.27	1:DECEASED	NA	4e7b2af4-b158-41a7-be22-bea227a759e6	65386909-c47a-486f-a8c8-fd9321d83de7	TCGA-55-7227.7910979d-a635-4ef5-ab00-84df0455df66.pdf	7910979d-a635-4ef5-ab00-84df0455df66
TCGA-55-7281	70	M0	N0	Stage IA	7th	T1b	Non-Small Cell Lung Cancer	Lung Adenocarcinoma	11.14	1:Recurred/Progressed	40340	0.4215	Lung Adenocarcinoma	NA	NA	No	No	NA	NA	C34.2	2279175	C34.2	YES	2011	NO	NA	NO	NA	NA	NA	NA	0.3	NA	NA	NA	396	NA	NA	NA	NA	NA	LUAD	28.65	0:LIVING	NA	659668e8-f0d9-4ff2-bbc8-9246f2ef49ab	afec3b25-c3f7-4e48-8fb0-6fb4dd581081	TCGA-55-7281.8c99c857-2ab0-4481-ab5d-8ed971968620.pdf	8c99c857-2ab0-4481-ab5d-8ed971968620
TCGA-55-7283	76	MX	N2	Stage IIIA	7th	T3	Non-Small Cell Lung Cancer	Lung Adenocarcinoma	20.01	0:DiseaseFree	40340	0.2525	Lung Adenocarcinoma	NA	NA	No	No	NA	NA	C34.1	2320082	C34.1	YES	2011	NO	100	NO	NA	NA	NA	Central Lung	0.1	NA	NA	NA	202	NO	NA	NA	NA	NA	LUAD	20.01	0:LIVING	NA	ccfdad76-cc45-447f-bed8-ede8f6a8844d	08b21fc8-ce08-47c4-b715-6e34213edc07	TCGA-55-7283.39929fe3-b87c-413c-8613-f5a15b407b28.pdf	39929fe3-b87c-413c-8613-f5a15b407b28
TCGA-55-7284	74	MX	N0	Stage IIB	7th	T3	Non-Small Cell Lung Cancer	Lung Adenocarcinoma	7.59	1:Recurred/Progressed	6/13/12	0.0259	Lung Adenocarcinoma	NA	NA	No	Yes, History of Synchronous/Bilateral Malignancy	NA	NA	C34.8	2320082	C34.8	YES	2011	NO	NA	NA	NA	NA	NA	NA	0.9	NA	NA	NA	NA	NA	NA	NO	NA	NA	LUAD	7.98	1:DECEASED	NA	0b15fcb8-1fb7-497e-80b9-d3db66a3c0a2	aee334d0-5a07-4392-bf02-aca59066a68f	TCGA-55-7284.ca201579-79b6-4a03-a982-9f43bf16471b.pdf	ca201579-79b6-4a03-a982-9f43bf16471b
TCGA-55-7570	60	MX	N0	Stage IA	7th	T1a	Non-Small Cell Lung Cancer	Lung Adenocarcinoma	27.07	0:DiseaseFree	37207	0.2514	Lung Adenocarcinoma	NA	NA	No	No	NA	NA	C34.1	2279175	C34.1	YES	2011	NO	NA	NA	NA	NA	NA	NA	0.3	NA	NA	NA	NA	NA	NA	NA	NA	NA	LUAD	27.07	0:LIVING	NA	ff07ea4b-4e50-410d-99d6-96a351dad7b1	ccfec92a-3843-4e73-9f83-746d9b2df60c	TCGA-55-7570.95cb32d6-2999-44eb-a93f-31aa65a6c51c.pdf	95cb32d6-2999-44eb-a93f-31aa65a6c51c
TCGA-55-7573	72	MX	N0	Stage IA	7th	T1b	Non-Small Cell Lung Cancer	Lung Adenocarcinoma	16	0:DiseaseFree	37207	0.3445	Lung Adenocarcinoma	NA	NA	No	Yes	NA	NA	C34.1	2279175	C34.1	YES	2011	NO	90	NO	NA	NA	NA	Central Lung	0.9	NA	NA	NA	51	NO	NA	NA	NA	NA	LUAD	16	0:LIVING	NA	8e41153b-9faf-45c3-8397-8a428ef5c0d5	482c1c70-ae61-45da-b1c0-4303abdda2cd	TCGA-55-7573.3eda2065-31da-49d1-8974-9d004ed26113.pdf	3eda2065-31da-49d1-8974-9d004ed26113
TCGA-55-7574	64	M0	N0	Stage IB	7th	T2a	Non-Small Cell Lung Cancer	Lung Adenocarcinoma	15.7	1:Recurred/Progressed	37207	0.0385	Lung Adenocarcinoma	NA	NA	No	No	NA	NA	C34.1	2279175	C34.1	YES	2011	NO	NA	NO	NA	NA	NA	NA	0.9	NA	NA	NA	238	NA	NA	NA	NA	NA	LUAD	32.69	1:DECEASED	NA	a7911bdc-13f1-434a-bfa3-f8ba55d15846	6a460559-d291-43c0-a624-25474e601e99	TCGA-55-7574.7bf6ed4b-a0da-4bcd-ba62-211d2d2a86e7.pdf	7bf6ed4b-a0da-4bcd-ba62-211d2d2a86e7
TCGA-55-7576	54	M0	N0	Stage IB	7th	T2a	Non-Small Cell Lung Cancer	Lung Adenocarcinoma	22.01	0:DiseaseFree	37207	0.4404	Lung Adenocarcinoma	NA	NA	No	No	NA	NA	C34.1	2279175	C34.1	YES	2011	NO	NA	NA	NA	NA	NA	NA	0.5	NA	NA	NA	316	NA	NA	NA	NA	NA	LUAD	22.01	0:LIVING	NA	055e9a43-3c00-4110-a303-e4407676bec0	2b2bc6f3-088e-4a84-afb3-182a4acb0652	TCGA-55-7576.feac18c2-ce79-4092-ad5a-98143981a24e.pdf	feac18c2-ce79-4092-ad5a-98143981a24e
TCGA-55-7724	76	MX	N0	Stage IB	7th	T2a	Non-Small Cell Lung Cancer	Lung Adenocarcinoma	23.16	0:DiseaseFree	37845	0.019	Lung Adenocarcinoma	NA	NA	No	Yes	NA	NA	C34.1	2279175	C34.1	YES	2011	NO	NA	NA	NA	NA	NA	NA	0.7	NA	NA	NA	224	NA	NA	NA	NA	NA	LUAD	23.16	0:LIVING	NA	294cb595-0907-44c7-bbef-985a27c1e6e2	4a42220d-afcf-4cda-b030-f84cddd61e66	TCGA-55-7724.2d61169f-eaf9-4a67-afef-0dd4c2ffe0c5.pdf	2d61169f-eaf9-4a67-afef-0dd4c2ffe0c5
TCGA-55-7725	68	MX	N0	Stage IA	7th	T1a	Non-Small Cell Lung Cancer	Lung Adenocarcinoma	14.52	0:DiseaseFree	37845	0.1388	Lung Adenocarcinoma	NA	NA	No	Yes	NA	NA	C34.3	2279175	C34.3	YES	2011	NO	90	NO	NA	NA	NA	Central Lung	0.5	NA	NA	NA	115	NO	NA	NA	NA	NA	LUAD	14.52	0:LIVING	NA	9fcdccae-676e-4071-93c3-23d2d3ab0c00	f9455bbc-a475-476e-bd97-6137fb011e65	TCGA-55-7725.e25ffd17-6064-4eef-acd4-5e26475cd842.pdf	e25ffd17-6064-4eef-acd4-5e26475cd842
TCGA-55-7726	72	MX	N0	Stage IA	7th	T1b	Non-Small Cell Lung Cancer	Lung Adenocarcinoma	21.42	0:DiseaseFree	37845	0.2587	Lung Adenocarcinoma	NA	NA	No	Yes	NA	NA	C34.3	2279175	C34.3	YES	2011	NO	NA	NA	NA	NA	NA	NA	0.6	NA	NA	NA	109	NA	NA	NA	NA	NA	LUAD	21.42	0:LIVING	NA	923b37e4-fcf7-46a0-8cb2-9139711fec7b	32342d96-3b04-4881-9e98-9cb63918fe48	TCGA-55-7726.094c672b-f6c7-4250-bb17-4d23a48b81c7.pdf	094c672b-f6c7-4250-bb17-4d23a48b81c7
TCGA-55-7727	70	MX	N2	Stage IIIA	7th	T1a	Non-Small Cell Lung Cancer	Lung Adenocarcinoma	3.91	0:DiseaseFree	37845	0.2006	Lung Adenocarcinoma	NA	NA	No	No	NA	NA	C34.1	2279175	C34.1	YES	2011	NO	NA	NA	NA	NA	NA	NA	0.6	NA	NA	NA	219	NA	NA	NA	NA	NA	LUAD	3.91	0:LIVING	NA	ba49117e-dab6-4e7d-bc44-f11dcafa1318	d69112ac-842a-4ac1-82be-af6fac624ca4	TCGA-55-7727.1e6155d1-e9eb-447d-951e-3b81f6d41156.pdf	1e6155d1-e9eb-447d-951e-3b81f6d41156
TCGA-55-7728	64	MX	N0	Stage IB	7th	T2a	Non-Small Cell Lung Cancer	Lung Adenocarcinoma	23.13	0:DiseaseFree	37845	0.059	Lung Adenocarcinoma	NA	NA	No	No	NA	NA	C34.1	2403358	C34.1	YES	2011	NO	NA	NO	NA	NA	NA	NA	1	NA	NA	NA	91	NO	NA	NA	NA	NA	LUAD	23.13	0:LIVING	NA	db769d5c-a794-448d-9130-38a82d051c95	d1a83e2e-276f-4366-acd1-fe6bd3f7988f	TCGA-55-7728.d12721b3-53dc-47e8-a9c2-03343ec7a4bb.pdf	d12721b3-53dc-47e8-a9c2-03343ec7a4bb
TCGA-55-7815	76	MX	N0	Stage IB	7th	T2a	Non-Small Cell Lung Cancer	Lung Adenocarcinoma	19.45	1:Recurred/Progressed	37876	0.1318	Lung Adenocarcinoma	NA	NA	No	No	NA	NA	C34.3	2279175	C34.3	YES	2011	NO	NA	NA	NA	NA	NA	NA	0.7	NA	NA	NA	122	NA	NA	NA	NA	NA	LUAD	25.39	0:LIVING	NA	dd46c83e-6551-485b-b935-f3beed891244	bdab4848-dfb5-4b58-9d79-4ab0f0f80cbd	TCGA-55-7815.4caba554-2bb8-4158-af8a-9690d4d5f73c.pdf	4caba554-2bb8-4158-af8a-9690d4d5f73c
TCGA-55-7816	49	MX	NX	Stage IV	7th	TX	Non-Small Cell Lung Cancer	Lung Adenocarcinoma	NA	NA	37876	NA	Lung Adenocarcinoma	NA	NA	No	No	NA	NA	C34.1	2279175	C34.1	YES	2011	NO	NA	NA	NA	NA	NA	NA	0.3	NA	NA	NA	NA	NA	NA	NA	NA	NA	LUAD	15.37	1:DECEASED	NA	548b0b68-ff45-4d45-adbe-984259e4a68b	16094f17-9587-435b-ba5c-7f568b5dab56	TCGA-55-7816.ca0d6f7a-fee3-49c5-8239-8a2583cecdd1.pdf	ca0d6f7a-fee3-49c5-8239-8a2583cecdd1
TCGA-55-7903	64	MX	N0	Stage IA	7th	T1b	Non-Small Cell Lung Cancer	Lung Adenocarcinoma	18.63	0:DiseaseFree	37906	0.2587	Lung Adenocarcinoma	NA	NA	No	No	NA	NA	C34.3	2279175	C34.3	YES	2011	NO	NA	NO	NA	NA	NA	NA	0.5	NA	NA	NA	136	NO	NA	NA	NA	NA	LUAD	18.63	0:LIVING	NA	77c4dbb2-eceb-4e0d-bcde-63dc817d5f35	c7c2f2f3-d5f6-4fb8-b02a-79fa39a42756	TCGA-55-7903.f044afa0-43c8-4047-a6bf-d46bfb42433c.pdf	f044afa0-43c8-4047-a6bf-d46bfb42433c
TCGA-55-7907	77	MX	N1	Stage IIA	7th	T2a	Non-Small Cell Lung Cancer	Lung Adenocarcinoma	9.66	1:Recurred/Progressed	37906	0.3482	Lung Adenocarcinoma	NA	NA	No	No	NA	NA	C34.1	2279175	C34.1	YES	2011	NO	NA	NA	NA	NA	NA	NA	0.3	NA	NA	NA	927	NA	NA	NA	NA	NA	LUAD	11.27	1:DECEASED	NA	bf755bc2-b7aa-4c3c-8b3c-58b089b5cab6	88c65791-1a9c-4121-955a-9bd5ed1b0bba	TCGA-55-7907.233ef961-8050-47e5-bb53-260a7de4174d.pdf	233ef961-8050-47e5-bb53-260a7de4174d
TCGA-55-7910	50	M0	N0	Stage IIA	7th	T2b	Non-Small Cell Lung Cancer	Lung Adenocarcinoma	33.44	1:Recurred/Progressed	37906	0.5284	Lung Adenocarcinoma	NA	NA	No	No	NA	NA	C34.3	2279175	C34.3	YES	2011	NO	80	NA	NA	NA	NA	Peripheral Lung	0.9	NA	NA	NA	NA	NA	NA	NA	NA	NA	LUAD	34.17	0:LIVING	NA	b2bc53d6-ef78-4ae9-a6b5-1c7cad9a43eb	796a6e60-2289-48e0-8a50-ddfce6ebf73b	TCGA-55-7910.c205abda-dfe0-43b1-a265-4c41125216fe.pdf	c205abda-dfe0-43b1-a265-4c41125216fe
TCGA-55-7911	70	MX	N0	Stage IA	7th	T1a	Non-Small Cell Lung Cancer	Lung Adenocarcinoma	16.92	1:Recurred/Progressed	37906	0.0964	Lung Adenocarcinoma	NA	NA	No	No	NA	NA	C34.2	2279175	C34.2	YES	2011	NO	NA	NO	NA	NA	NA	NA	0.8	NA	NA	NA	184	NO	NA	NA	NA	NA	LUAD	17.64	0:LIVING	NA	1f0a5312-0590-4230-9da9-fd0cfe693586	49cf5040-2d73-4538-8825-7fba37379289	TCGA-55-7911.0c8ea3a9-23b7-4c43-8972-3660048b8537.pdf	0c8ea3a9-23b7-4c43-8972-3660048b8537
TCGA-55-7913	61	MX	N0	Stage IA	7th	T1b	Non-Small Cell Lung Cancer	Lung Adenocarcinoma	15.77	1:Recurred/Progressed	6/17/12	0.2153	Lung Adenocarcinoma	NA	NA	No	No	NA	NA	C34.3	2279175	C34.3	YES	2011	NO	90	YES	NO	NA	NA	Central Lung	0.7	NA	NA	NA	NA	YES	NA	NO	NA	NA	LUAD	18.43	1:DECEASED	NA	c9c533ee-e154-4a56-bce9-b5af37574b2f	e7a733ac-55e0-4395-ad3b-7cfc5b526d01	TCGA-55-7913.7ce361fa-ad56-4e0e-95e3-ea977a513e98.pdf	7ce361fa-ad56-4e0e-95e3-ea977a513e98
TCGA-55-7914	71	MX	N1	Stage IIA	7th	T1b	Non-Small Cell Lung Cancer	Lung Adenocarcinoma	NA	NA	37906	0.255	Lung Adenocarcinoma	NA	NA	No	Yes	NA	NA	C34.1	2279175	C34.1	YES	2011	NO	80	YES	YES	G12C	NA	Central Lung	0.4	NA	NA	NA	144	YES	NA	NA	NA	NA	LUAD	6.14	1:DECEASED	NA	69dba721-a168-47a4-b7ff-80a448bad654	356e0f37-c095-455e-b3ea-252afa34806e	TCGA-55-7914.eaabadac-ea5e-47c3-9db7-d2c0c77b7b68.pdf	eaabadac-ea5e-47c3-9db7-d2c0c77b7b68
TCGA-55-7994	81	MX	N0	Stage IIB	7th	T3	Non-Small Cell Lung Cancer	Lung Adenocarcinoma	19.81	0:DiseaseFree	38545	0.5861	Lung Adenocarcinoma	NA	NA	No	No	NA	NA	C34.1	2279175	C34.1	YES	2011	NO	NA	NO	NA	NA	NA	NA	1	NA	NA	NA	NA	NO	NA	NO	NA	NA	LUAD	19.81	0:LIVING	NA	67dbe286-edb3-4d07-8f74-9e5254f01945	c8aa8a2e-e681-4a82-9320-f35f67650581	TCGA-55-7994.8454b0fe-a466-43b7-843f-16db8b4c43cd.pdf	8454b0fe-a466-43b7-843f-16db8b4c43cd
TCGA-55-7995	73	M0	N0	Stage IA	7th	T1b	Non-Small Cell Lung Cancer	Lung Adenocarcinoma	15.37	1:Recurred/Progressed	38545	0.3208	Lung Adenocarcinoma	NA	NA	No	No	NA	NA	C34.1	2279175	C34.1	YES	2012	NO	NA	NA	NA	NA	NA	Peripheral Lung	0.8	NA	NA	NA	NA	NO	NA	NO	NA	NA	LUAD	29.2	0:LIVING	NA	abd6647b-d2eb-404d-8283-443e92addf55	ee6445a5-22e8-42d8-a2e3-8f0058066352	TCGA-55-7995.3f3f4bdf-75f6-4b5b-988e-cebc4f098cbd.pdf	3f3f4bdf-75f6-4b5b-988e-cebc4f098cbd
TCGA-55-8085	64	M0	N0	Stage IA	7th	T1b	Non-Small Cell Lung Cancer	Lung Adenocarcinoma	29.7	0:DiseaseFree	6/15/12	0.2779	Lung Adenocarcinoma	NA	NA	No	No	NA	NA	C34.3	2323004	C34.3	YES	2011	NO	NA	NA	NA	NA	NA	NA	0.7	NA	NA	NA	NA	NA	NA	NO	NA	NA	LUAD	29.7	0:LIVING	NA	5fd0f07b-8bb9-4378-bd26-28a26057e8fe	a527b0d5-599a-4ec6-9eca-bae98872f440	TCGA-55-8085.16f4298e-d5f3-4503-bdad-a15531c3635c.pdf	16f4298e-d5f3-4503-bdad-a15531c3635c
TCGA-55-8087	59	MX	N0	Stage IB	7th	T2a	Non-Small Cell Lung Cancer	Lung Adenocarcinoma	15.18	0:DiseaseFree	6/15/12	0.0996	Lung Adenocarcinoma	NA	NA	No	No	NA	NA	C34.1	2279175	C34.1	YES	2011	NO	NA	NO	NA	NA	NA	NA	0.9	NA	NA	NA	NA	NO	NA	NO	NA	NA	LUAD	15.18	0:LIVING	NA	e254aaeb-012c-4d92-8a03-cce1f6a2bcd6	f0054242-3f54-41d4-9f74-94f61fefbfbc	TCGA-55-8087.a2478c36-05ee-4b55-9293-5cce65217c94.pdf	a2478c36-05ee-4b55-9293-5cce65217c94
TCGA-55-8089	56	M0	N0	Stage IA	7th	T1a	Non-Small Cell Lung Cancer	Lung Adenocarcinoma	NA	NA	6/17/12	0.0325	Lung Adenocarcinoma	NA	NA	No	No	NA	NA	C34.1	2279175	C34.1	YES	2011	NO	100	YES	NO	NA	NA	Peripheral Lung	0.2	NA	NA	NA	NA	YES	NA	NO	NA	NA	LUAD	23.06	1:DECEASED	NA	1070ff27-17c9-43dd-a4f6-daa643eb9123	8950ac53-1f70-46bc-a094-ec946e6e3a78	TCGA-55-8089.af442cea-76df-4233-b3d6-134b1e91c607.pdf	af442cea-76df-4233-b3d6-134b1e91c607
TCGA-55-8090	80	M0	N0	Stage IA	7th	T1a	Non-Small Cell Lung Cancer	Lung Adenocarcinoma	18	1:Recurred/Progressed	39306	0.0643	Lung Adenocarcinoma	NA	NA	No	Yes, History of Synchronous/Bilateral Malignancy	NA	NA	C34.3	2279175	C34.3	YES	2011	NO	NA	NA	NA	NA	NA	NA	1	NA	NA	NA	NA	NA	NA	NO	NA	NA	LUAD	19.65	1:DECEASED	NA	4d51ee44-e6f4-4bcb-be28-e9df54b39a8d	53a420fd-6e31-46ee-8ac6-b383f4305cd2	TCGA-55-8090.8f75f207-fe12-44ba-86b2-444ab5578d45.pdf	8f75f207-fe12-44ba-86b2-444ab5578d45
TCGA-55-8091	74	MX	N0	Stage IB	7th	T2	Non-Small Cell Lung Cancer	Lung Adenocarcinoma	19.71	0:DiseaseFree	6/15/12	0.4845	Lung Adenocarcinoma	NA	NA	No	Yes, History of Prior Malignancy	NA	NA	C34.3	2279175	C34.3	YES	2011	NO	NA	NO	NA	NA	NA	NA	1.1	NA	NA	NA	NA	NO	NA	NO	NA	NA	LUAD	19.71	0:LIVING	NA	d12b6930-9ae4-4fe7-ad69-d183135c91ab	55b07618-5b99-436f-a0dd-fe96a13851d6	TCGA-55-8091.33902b19-5be6-47ff-81a7-b945ae674a2f.pdf	33902b19-5be6-47ff-81a7-b945ae674a2f
TCGA-55-8092	75	MX	N0	Stage IIB	7th	T3	Non-Small Cell Lung Cancer	Lung Adenocarcinoma	4.17	1:Recurred/Progressed	39306	0.3084	Lung Adenocarcinoma	NA	NA	No	No	NA	NA	C34.1	2279175	C34.1	YES	2012	NO	NA	NA	NA	NA	NA	NA	0.7	NA	NA	NA	NA	NA	NA	NO	NA	NA	LUAD	5.06	1:DECEASED	NA	4b92fce2-3772-40eb-ab34-a27937b58590	12870223-d36b-4a35-ba3d-70ed75eeab1d	TCGA-55-8092.c21d060b-3f55-4a82-85df-38814c7a37e7.pdf	c21d060b-3f55-4a82-85df-38814c7a37e7
TCGA-55-8094	51	M1b	N0	Stage IV	7th	T2b	Non-Small Cell Lung Cancer	Lung Adenocarcinoma	17.77	0:DiseaseFree	39306	0.6613	Lung Adenocarcinoma	NA	NA	No	No	NA	NA	C34.1	2279175	C34.1	YES	2012	NO	NA	NO	NA	NA	NA	Peripheral Lung	0.7	NA	NA	NA	NA	YES	NA	NO	NA	NA	LUAD	17.77	0:LIVING	NA	69584d55-18f7-4786-b3cc-cd528500be44	09656581-db34-4e6e-afe0-80666eb5fba6	TCGA-55-8094.807ba9c2-925a-4fda-a1a4-a6e856be0bb3.pdf	807ba9c2-925a-4fda-a1a4-a6e856be0bb3
TCGA-55-8096	67	MX	N0	Stage IB	7th	T2a	Non-Small Cell Lung Cancer	Lung Adenocarcinoma	18.59	1:Recurred/Progressed	6/17/12	0.0908	Lung Adenocarcinoma	NA	NA	No	No	NA	NA	C34.1	2279175	C34.1	YES	2011	NO	70	NO	NA	NA	NA	Central Lung	0.9	NA	NA	NA	NA	NO	NA	NO	NA	NA	LUAD	23.62	1:DECEASED	NA	36470b30-a3b3-4d28-851b-918a7ff88011	a5d9be94-1204-49cb-8758-1505d853564c	TCGA-55-8096.d27900ae-8cf6-4d92-84e8-5247df7d46b4.pdf	d27900ae-8cf6-4d92-84e8-5247df7d46b4
TCGA-55-8097	60	MX	N0	Stage IA	7th	T1a	Non-Small Cell Lung Cancer	Lung Adenocarcinoma	15.64	0:DiseaseFree	6/15/12	0.2133	Lung Adenocarcinoma	NA	NA	No	No	NA	NA	C34.1	2279175	C34.1	YES	2012	NO	NA	NO	NA	NA	NA	NA	0.5	NA	NA	NA	NA	NO	NA	NO	NA	NA	LUAD	15.64	0:LIVING	NA	afe83af5-af22-49c0-88b4-f1d0dfcbe238	54e85adb-6f45-4815-9816-a18b349cce42	TCGA-55-8097.3e2989f4-213d-4f64-be03-9b967f1fcc08.pdf	3e2989f4-213d-4f64-be03-9b967f1fcc08
TCGA-55-8203	69	M0	N0	Stage IA	7th	T1b	Non-Small Cell Lung Cancer	Lung Adenocarcinoma	17.97	0:DiseaseFree	6/16/12	0.2835	Lung Adenocarcinoma	NA	NA	No	Yes, History of Prior Malignancy	NA	NA	C34.3	2279175	C34.3	YES	2011	NO	NA	NO	NA	NA	NA	NA	0.4	NA	NA	NA	NA	NO	NA	NO	NA	NA	LUAD	17.97	0:LIVING	NA	9a9bd705-1ef1-4a6c-bb1e-bdd346dc01c0	d1f3852d-d23c-41af-9ec0-19c4ba1b1da5	TCGA-55-8203.079475a1-b61d-4cb3-b1e1-a5a890d3073b.pdf	079475a1-b61d-4cb3-b1e1-a5a890d3073b
TCGA-55-8204	87	MX	N0	Stage IB	7th	T2a	Non-Small Cell Lung Cancer	Lung Adenocarcinoma	16.92	0:DiseaseFree	39306	0.2783	Lung Adenocarcinoma	NA	NA	No	Yes, History of Prior Malignancy	NA	NA	C34.1	2279175	C34.1	YES	2011	NO	NA	NA	NA	NA	NA	NA	0.2	NA	NA	NA	NA	NA	NA	NO	NA	NA	LUAD	16.92	0:LIVING	NA	75589307-f141-4d0d-b35d-adbbc77b3dec	cba50f48-facb-4eb3-9a72-73c5b585bdc6	TCGA-55-8204.e3a193f9-f815-4bd4-b5f5-0329d7d6e845.pdf	e3a193f9-f815-4bd4-b5f5-0329d7d6e845
TCGA-55-8205	76	M0	N0	Stage IIA	7th	T2b	Non-Small Cell Lung Cancer	Lung Adenocarcinoma	16.26	1:Recurred/Progressed	6/17/12	0.1046	Lung Adenocarcinoma	NA	NA	No	Yes, History of Prior Malignancy	NA	NA	C34.3	2279175	C34.3	YES	2012	NO	100	YES	NO	NA	NA	Central Lung	1.1	NA	NA	NA	NA	YES	NA	NO	NA	NA	LUAD	19.68	0:LIVING	NA	95fa64b0-91e1-4427-b81a-53c47a053563	63e09d3b-9462-4555-b5e7-41740faa7dde	TCGA-55-8205.7a632c9d-4215-4d85-83df-30ce645d4e0c.pdf	7a632c9d-4215-4d85-83df-30ce645d4e0c
TCGA-55-8206	56	M0	N0	Stage IA	7th	T1b	Non-Small Cell Lung Cancer	Lung Adenocarcinoma	29.17	0:DiseaseFree	6/15/12	0.1614	Lung Adenocarcinoma	NA	NA	No	No	NA	NA	C34.1	2279175	C34.1	YES	2012	NO	NA	NA	NA	NA	NA	NA	0.9	NA	NA	NA	NA	NA	NA	NO	NA	NA	LUAD	29.17	0:LIVING	NA	a214a959-3b21-4f25-a615-383cda7afdff	bc4e0d7d-c267-46d7-a79b-075456fb3b68	TCGA-55-8206.6a62aeff-3381-4ae5-8bb5-789542f8ce3c.pdf	6a62aeff-3381-4ae5-8bb5-789542f8ce3c
TCGA-55-8207	73	MX	N0	Stage IB	7th	T2a	Non-Small Cell Lung Cancer	Lung Adenocarcinoma	32.1	0:DiseaseFree	39306	0.4614	Lung Adenocarcinoma	NA	NA	No	Yes, History of Synchronous/Bilateral Malignancy	NA	NA	C34.3	2428924	C34.3	YES	2011	NO	NA	NA	NA	NA	NA	NA	0.9	NA	NA	NA	NA	NA	NA	NO	NA	NA	LUAD	32.1	0:LIVING	NA	b256e065-c681-4f82-8b68-a8ef7c413791	11f47c9a-6435-47fb-ace2-74f29f5f3f01	TCGA-55-8207.bf8af6e0-1ea5-4281-a00d-42aa138d781f.pdf	bf8af6e0-1ea5-4281-a00d-42aa138d781f
TCGA-55-8208	73	M0	N0	Stage IA	7th	T1b	Non-Small Cell Lung Cancer	Lung Adenocarcinoma	16.79	1:Recurred/Progressed	6/13/12	0.0439	Lung Adenocarcinoma	NA	NA	No	No	NA	NA	C34.1	2279175	C34.1	YES	2012	NO	100	NA	NA	NA	NA	Peripheral Lung	1.4	NA	NA	NA	NA	NA	NA	NO	NA	NA	LUAD	22.14	0:LIVING	NA	77f8c850-b4e6-46a1-ab12-a50e0044a0c8	6ea79640-5376-40fd-b9d4-e846335579d2	TCGA-55-8208.9e4cf1b8-6628-4791-aa3c-2d7c42b3936b.pdf	9e4cf1b8-6628-4791-aa3c-2d7c42b3936b
TCGA-55-8299	61	MX	N0	Stage IA	7th	T1b	Non-Small Cell Lung Cancer	Lung Adenocarcinoma	9	1:Recurred/Progressed	40402	0	Lung Adenocarcinoma	NA	NA	No	No	NA	NA	C34.1	2279175	C34.1	YES	2012	NO	NA	NA	NA	NA	NA	NA	0.3	NA	NA	NA	NA	NA	NA	NO	NA	NA	LUAD	15.41	1:DECEASED	NA	2cd8ea73-cb3f-4b17-9b97-fa12eb03b85b	5d0ed8d1-6e84-4f6c-8e0e-0317aa8b0e3f	TCGA-55-8299.a63e89aa-463d-4a53-9176-b4fd917e6416.pdf	a63e89aa-463d-4a53-9176-b4fd917e6416
TCGA-55-8301	58	MX	N0	Stage IB	7th	T2a	Non-Small Cell Lung Cancer	Lung Adenocarcinoma	7.82	1:Recurred/Progressed	40249	0.0758	Lung Adenocarcinoma	NA	NA	No	No	NA	NA	C34.3	2279175	C34.3	YES	2012	NO	NA	NA	NA	NA	NA	NA	0.4	NA	NA	NA	NA	NA	NA	NO	NA	NA	LUAD	17.54	0:LIVING	NA	b36b7567-30d3-4d0c-84c4-b203986e0fdb	657cb9df-3597-459a-991a-2dda352e08ae	TCGA-55-8301.55b2132a-ec1c-47a7-b91b-65f48c45fcb5.pdf	55b2132a-ec1c-47a7-b91b-65f48c45fcb5
TCGA-55-8302	54	MX	N0	Stage IB	7th	T2	Non-Small Cell Lung Cancer	Lung Adenocarcinoma	15.7	0:DiseaseFree	40980	0.1708	Lung Adenocarcinoma	NA	NA	No	No	NA	NA	C34.3	2279175	C34.3	YES	2012	NO	NA	NA	NA	NA	NA	NA	0.3	NA	NA	NA	NA	NA	NA	NO	NA	NA	LUAD	15.7	0:LIVING	NA	807cc7d2-6e3b-4f2d-9531-0da994eeeada	97df724f-afe1-4db4-9563-853245093fbb	TCGA-55-8302.aa106e5a-b9b9-4f54-b902-120e8a3eb689.pdf	aa106e5a-b9b9-4f54-b902-120e8a3eb689
TCGA-55-8505	62	MX	N2	Stage IIIA	7th	T1a	Non-Small Cell Lung Cancer	Lung Adenocarcinoma	14.45	0:DiseaseFree	12/28/12	0.0096	Lung Adenocarcinoma	NA	NA	No	No	NA	NA	C34.3	2279175	C34.3	YES	2012	NO	NA	NA	NA	NA	NA	NA	1.2	NA	NA	NA	NA	NA	NA	NO	NA	NA	LUAD	14.45	0:LIVING	NA	f59e5a76-f803-470b-910c-a897a149d939	194612e8-9876-4350-b54d-404db4ac27c3	TCGA-55-8505.401f1ed0-5da9-442f-ac17-6394e72e88ae.pdf	401f1ed0-5da9-442f-ac17-6394e72e88ae
TCGA-55-8506	62	MX	N0	Stage IIB	7th	T3	Non-Small Cell Lung Cancer	Lung Adenocarcinoma	0.36	0:DiseaseFree	12/28/12	0.3267	Lung Adenocarcinoma	NA	NA	No	No	NA	NA	C34.1	2279175	C34.1	YES	2012	NO	NA	NA	NA	NA	NA	Peripheral Lung	1.1	NA	NA	NA	NA	NA	NA	NO	NA	NA	LUAD	0.36	0:LIVING	NA	3ed05070-6633-4de5-9f72-090f93aa2e4d	db809a73-5e5f-42f2-ab05-89bac944411d	TCGA-55-8506.448de79c-d662-4783-a7c8-32a224ee5375.pdf	448de79c-d662-4783-a7c8-32a224ee5375
TCGA-55-8507	53	MX	N0	Stage IA	7th	T1a	Non-Small Cell Lung Cancer	Lung Adenocarcinoma	13.73	0:DiseaseFree	12/28/12	0.5642	Lung Adenocarcinoma	NA	NA	No	No	NA	NA	C34.1	2279175	C34.1	YES	2012	NO	40	NA	NA	NA	NA	Peripheral Lung	1	NA	NA	NA	NA	NA	NA	NO	NA	NA	LUAD	13.73	0:LIVING	NA	d63c028b-b6d3-49ce-b63e-261eed3b86df	baa282a3-b78b-4be7-9756-4e4c6298f8a3	TCGA-55-8507.2658f9b1-c419-42f1-944c-8148b00e13b0.pdf	2658f9b1-c419-42f1-944c-8148b00e13b0
TCGA-55-8508	60	MX	N1	Stage IIA	7th	T2a	Non-Small Cell Lung Cancer	Lung Adenocarcinoma	20.27	0:DiseaseFree	12/28/12	0.1802	Lung Adenocarcinoma	NA	NA	No	No	NA	NA	C34.1	2403358	C34.1	YES	2012	NO	60	NA	NA	NA	NA	Central Lung	1	NA	NA	NA	NA	NA	NA	NO	NA	NA	LUAD	20.27	0:LIVING	NA	bab335f9-b241-41a7-b107-79b9676b37b8	1d8e9258-d210-4ef8-b448-65d628bb3063	TCGA-55-8508.c5d96896-7988-469a-b521-39affeab8f95.pdf	c5d96896-7988-469a-b521-39affeab8f95
TCGA-55-8510	55	MX	N0	Stage IB	7th	T2a	Non-Small Cell Lung Cancer	Lung Adenocarcinoma	17.71	0:DiseaseFree	37208	0.1246	Lung Adenocarcinoma	NA	NA	No	No	NA	NA	C34.3	2279175	C34.3	YES	2012	NO	NA	NA	NA	NA	NA	NA	1.2	NA	NA	NA	NA	NA	NA	NO	NA	NA	LUAD	17.71	0:LIVING	NA	962fd4e7-9199-43d9-abce-e3dfa46da62c	431c3f05-aa24-4d13-8dfe-96145289ae02	TCGA-55-8510.54ad9f1a-326f-4cc6-991a-6717bfbaed35.pdf	54ad9f1a-326f-4cc6-991a-6717bfbaed35
TCGA-55-8511	73	MX	N0	Stage IB	7th	T2a	Non-Small Cell Lung Cancer	Lung Adenocarcinoma	15.11	1:Recurred/Progressed	37208	0.1225	Lung Adenocarcinoma	NA	NA	No	Yes, History of Prior Malignancy	NA	NA	C34.1	2279175	C34.1	YES	2012	NO	70	NA	NA	NA	NA	NA	1.1	NA	NA	NA	NA	NA	NA	NO	NA	NA	LUAD	18.13	0:LIVING	NA	1f1df7ea-00b9-4432-86de-da773d1451e5	933577d0-75b1-4f9f-baa1-2dd1ab254fd2	TCGA-55-8511.b44d3138-fbf3-4b0b-a082-606070f1c6b9.pdf	b44d3138-fbf3-4b0b-a082-606070f1c6b9
TCGA-55-8512	41	M1b	N1	Stage IV	7th	T1a	Non-Small Cell Lung Cancer	Lung Adenocarcinoma	NA	NA	37208	0.1895	Lung Adenocarcinoma	NA	NA	No	No	NA	NA	C34.3	2320082	C34.3	YES	2012	NO	90	NA	NA	NA	NA	NA	1	NA	NA	NA	NA	NA	NA	NO	NA	NA	LUAD	19.94	1:DECEASED	NA	202e5df9-69f2-432c-a59d-cc5aa176e973	727baf6e-e991-426e-a823-07908aa85202	TCGA-55-8512.5146c0eb-7bbb-4160-a52f-c0d0ee34ff83.pdf	5146c0eb-7bbb-4160-a52f-c0d0ee34ff83
TCGA-55-8513	77	MX	N0	Stage IIB	7th	T3	Non-Small Cell Lung Cancer	Lung Adenocarcinoma	10.41	1:Recurred/Progressed	37208	0	Lung Adenocarcinoma	NA	NA	No	No	NA	NA	C34.30	2403358	C34.3	YES	2012	NO	NA	NA	NA	NA	NA	NA	1	NA	NA	NA	NA	YES	NA	NO	NA	NA	LUAD	25.99	0:LIVING	NA	a3fd20b2-e001-44ab-9716-754e5ae70808	3c330531-cd16-4176-b67a-7997c4e518b5	TCGA-55-8513.a93a99a9-075c-4bc4-9cf8-2d7fbc3e8d80.pdf	a93a99a9-075c-4bc4-9cf8-2d7fbc3e8d80
TCGA-55-8514	70	MX	N0	Stage IB	7th	T2a	Non-Small Cell Lung Cancer	Lung Adenocarcinoma	17.08	0:DiseaseFree	37208	0.8013	Lung Adenocarcinoma	NA	NA	No	No	NA	NA	C34.1	2279175	C34.1	YES	2012	NO	NA	NA	NA	NA	NA	NA	0.5	NA	NA	NA	NA	NA	NA	NO	NA	NA	LUAD	17.08	0:LIVING	NA	6845099a-b2c9-48d8-b856-9903d39bb92e	a236f15a-76cc-4a2d-9087-e824ad581453	TCGA-55-8514.c2df4f99-8079-4900-98eb-b9117ef05467.pdf	c2df4f99-8079-4900-98eb-b9117ef05467
TCGA-55-8614	76	MX	N0	Stage IB	7th	T2a	Non-Small Cell Lung Cancer	Lung Adenocarcinoma	17.61	0:DiseaseFree	37208	0.332	Lung Adenocarcinoma	NA	NA	No	No	NA	NA	C34.1	2279175	C34.1	YES	2011	NO	NA	NA	NA	NA	NA	NA	0.7	NA	NA	NA	NA	NA	NA	NO	NA	NA	LUAD	17.61	0:LIVING	NA	a8de1beb-6296-44eb-bd63-c603f70faaf3	556bb046-bd81-4366-a167-e86d991ee732	TCGA-55-8614.f443d31b-ee7f-4285-9529-6f04a8dad0d5.pdf	f443d31b-ee7f-4285-9529-6f04a8dad0d5
TCGA-55-8615	67	MX	N2	Stage IIIA	7th	T3	Non-Small Cell Lung Cancer	Lung Adenocarcinoma	7.36	1:Recurred/Progressed	37208	0.6786	Lung Adenocarcinoma	NA	NA	No	No	NA	NA	C34.2	2279175	C34.2	YES	2012	NO	NA	NA	NA	NA	NA	NA	0.9	NA	NA	NA	NA	NA	NA	NO	NA	NA	LUAD	14.65	0:LIVING	NA	06fe7f3e-4edd-4150-981c-93787ea19b39	7873c1a9-b1ea-46cc-b787-dfbad3366494	TCGA-55-8615.37b4238a-1aea-4670-8c43-b24525b94cdd.pdf	37b4238a-1aea-4670-8c43-b24525b94cdd
TCGA-55-8616	58	M0	N0	Stage IB	7th	T2a	Non-Small Cell Lung Cancer	Lung Adenocarcinoma	1.58	0:DiseaseFree	12/28/12	0.3848	Lung Adenocarcinoma	NA	NA	No	No	NA	NA	C34.1	2279175	C34.1	YES	2012	NO	NA	NA	NA	NA	NA	NA	0.5	NA	NA	NA	NA	NA	NA	NO	NA	NA	LUAD	1.58	0:LIVING	NA	fe714ac0-f874-426a-924b-a2980232b5f7	2f073ffa-787e-4657-b1cd-d2db4865c809	TCGA-55-8616.4506aced-56d2-4297-9a5c-40539f20be87.pdf	4506aced-56d2-4297-9a5c-40539f20be87
TCGA-55-8619	72	MX	N0	Stage IIB	7th	T3	Non-Small Cell Lung Cancer	Lung Adenocarcinoma	13.67	0:DiseaseFree	37208	0	Lung Adenocarcinoma	NA	NA	No	Yes, History of Prior Malignancy	NA	NA	C34.30	2403358	C34.3	YES	2012	NO	90	NA	NA	NA	NA	NA	1.2	NA	NA	NA	NA	NA	NA	NO	NA	NA	LUAD	13.67	0:LIVING	NA	772324a5-5513-454d-ad6b-605798f69b73	0deed408-8acb-43ce-84a3-143aabd23312	TCGA-55-8619.dcbc1e01-c61a-4d30-b741-965c99418ecf.pdf	dcbc1e01-c61a-4d30-b741-965c99418ecf
TCGA-55-8620	60	M1b	N1	Stage IV	7th	T1a	Non-Small Cell Lung Cancer	Lung Adenocarcinoma	NA	NA	37208	0.3493	Lung Adenocarcinoma	NA	NA	No	No	NA	NA	C34.1	2279175	C34.1	YES	2012	NO	70	NO	NA	NA	NA	Central Lung	1	NA	NA	NA	NA	NO	NA	NO	NA	NA	LUAD	12.32	1:DECEASED	NA	5510ad32-62fd-4adc-964a-ae4e997c2f4b	ee8a12e2-8827-4abe-af6f-aa39995f6b99	TCGA-55-8620.d74a185a-8e07-46ca-861e-14b0012ddf22.pdf	d74a185a-8e07-46ca-861e-14b0012ddf22
TCGA-55-8621	75	MX	N0	Stage IA	7th	T1a	Non-Small Cell Lung Cancer	Lung Adenocarcinoma	16.92	0:DiseaseFree	37208	0	Lung Adenocarcinoma	NA	NA	No	Yes, History of Prior Malignancy	NA	NA	C34.3	2279175	C34.3	YES	2012	NO	NA	NA	NA	NA	NA	NA	0.7	NA	NA	NA	NA	NA	NA	NO	NA	NA	LUAD	16.92	0:LIVING	NA	8d535aa6-6d59-4965-b5ed-17217d8f5930	1c1c73ec-c57d-4b5b-9a17-8cd3557f21f9	TCGA-55-8621.22990911-a16f-4607-8722-c610ed1c590b.pdf	22990911-a16f-4607-8722-c610ed1c590b
TCGA-55-A48X	63	M0	N1	Stage IIA	7th	T1b	Non-Small Cell Lung Cancer	Lung Adenocarcinoma	20.2	1:Recurred/Progressed	2/21/13	0.0066	Lung Adenocarcinoma	NA	NA	No	Yes, History of Prior Malignancy	NA	NA	C34.3	2279175	C34.3	YES	2012	NO	NA	NA	NA	NA	NA	NA	NA	NA	NA	NA	NA	NA	NA	NO	NA	FALSE	LUAD	22.63	0:LIVING	NA	32D9935A-F5CD-43B3-88BD-09E6E2B9090D	9602A00C-A48D-455E-AB57-0E61414098FE	TCGA-55-A48X.4D06D10F-60F5-4417-BD8E-F2BBCA84BEEB.pdf	4D06D10F-60F5-4417-BD8E-F2BBCA84BEEB
TCGA-55-A48Y	69	M0	N0	Stage IIA	7th	T2b	Non-Small Cell Lung Cancer	Lung Adenocarcinoma	20.7	0:DiseaseFree	2/21/13	0.1886	Lung Adenocarcinoma	NA	NA	No	No	NA	NA	C34.3	2279175	C34.3	YES	2012	NO	NA	NA	NA	NA	NA	NA	NA	NA	NA	NA	NA	NA	NA	NO	NA	FALSE	LUAD	20.7	0:LIVING	NA	12C07138-E3FA-418A-89E3-628DA12BC99E	AB07DA42-D065-45D5-8EEE-7904295044C3	TCGA-55-A48Y.3542521A-EA16-4CD1-A61A-1FB3AE928FC9.pdf	3542521A-EA16-4CD1-A61A-1FB3AE928FC9
TCGA-55-A48Z	60	MX	N3	Stage IIIB	7th	T1a	Non-Small Cell Lung Cancer	Lung Adenocarcinoma	17.61	1:Recurred/Progressed	2/21/13	0.3205	Lung Adenocarcinoma	NA	NA	No	No	NA	NA	C34.1	2321177	C34.1	YES	2012	NO	70	YES	NO	NA	NA	Central Lung	NA	NA	NA	NA	NA	YES	Other	NO	NA	FALSE	LUAD	21.39	0:LIVING	NA	16D3C1C1-CF3A-44B6-B564-8AE5464B243D	24057913-52EB-4F50-A501-C11003B2356A	TCGA-55-A48Z.74C5526C-5300-4AEA-B2BB-1B78F9B536D9.pdf	74C5526C-5300-4AEA-B2BB-1B78F9B536D9
TCGA-55-A490	78	MX	N0	Stage IIA	7th	T2b	Non-Small Cell Lung Cancer	Lung Adenocarcinoma	NA	NA	2/21/13	0.5419	Lung Adenocarcinoma	NA	NA	No	No	NA	NA	C34.1	2279175	C34.1	YES	2012	NO	80	YES	YES	G12C	NA	Peripheral Lung	NA	NA	NA	NA	NA	YES	NA	NO	NA	FALSE	LUAD	3.25	1:DECEASED	NA	B89DE053-D253-447F-952E-9A2EDCF6BCA5	2421F79C-FB83-46F6-9AE2-DD275575F568	TCGA-55-A490.4A4BD086-ACA6-4E14-8BC0-4D2393FAD456.pdf	4A4BD086-ACA6-4E14-8BC0-4D2393FAD456
TCGA-55-A491	81	MX	N0	Stage IA	7th	T1b	Non-Small Cell Lung Cancer	Lung Adenocarcinoma	20.57	0:DiseaseFree	2/21/13	0.477	Lung Adenocarcinoma	NA	NA	No	Yes, History of Prior Malignancy	NA	NA	C34.3	2279175	C34.3	YES	2012	NO	NA	NO	NA	NA	NA	NA	NA	NA	NA	NA	NA	NO	NA	NO	NA	FALSE	LUAD	20.57	0:LIVING	NA	A250A369-E536-4A18-B7AF-2911133D7BDC	48257830-1C09-4BB6-B7A4-3DD3049A42F7	TCGA-55-A491.EE286E94-9CDB-4E6C-A768-BB35DA870736.pdf	EE286E94-9CDB-4E6C-A768-BB35DA870736
TCGA-55-A492	70	MX	N0	Stage IA	7th	T1a	Non-Small Cell Lung Cancer	Lung Adenocarcinoma	19.58	0:DiseaseFree	2/21/13	0.2069	Lung Adenocarcinoma	NA	NA	No	Yes, History of Prior Malignancy	NA	NA	C34.1	2279175	C34.1	YES	2012	NO	NA	NO	NA	NA	NA	NA	NA	NA	NA	NA	NA	NO	NA	NO	NA	FALSE	LUAD	19.58	0:LIVING	NA	39AB7174-5707-498D-9959-523680E04198	8E690229-01BA-4158-AC60-256310BAE644	TCGA-55-A492.41F07E95-2D84-47CB-B78D-8F03D9C3D80E.pdf	41F07E95-2D84-47CB-B78D-8F03D9C3D80E
TCGA-55-A493	54	M0	N0	Stage IB	7th	T2a	Non-Small Cell Lung Cancer	Lung Adenocarcinoma	0.92	0:DiseaseFree	2/21/13	0.0981	Lung Adenocarcinoma	NA	NA	No	No	NA	NA	C34.1	2279175	C34.1	YES	2012	NO	NA	NO	NA	NA	NA	NA	NA	NA	NA	NA	NA	NO	NA	NO	NA	FALSE	LUAD	0.92	0:LIVING	NA	E43A2B72-35C6-4466-9007-CE96CAF77EA8	A08A22C9-5B3A-4748-89AF-0FAE50522F1B	TCGA-55-A493.B22D9414-01C4-4042-97E5-3C8B2DF9AD97.pdf	B22D9414-01C4-4042-97E5-3C8B2DF9AD97
TCGA-55-A494	61	MX	N0	Stage IB	7th	T2a	Non-Small Cell Lung Cancer	Lung Adenocarcinoma	15.8	0:DiseaseFree	2/21/13	0.3316	Lung Adenocarcinoma	NA	NA	No	No	NA	NA	C34.3	2279175	C34.3	YES	2012	NO	80	YES	YES	G12D	NA	Peripheral Lung	NA	NA	NA	NA	NA	YES	NA	NO	NA	FALSE	LUAD	15.8	0:LIVING	NA	ADBABA9C-5EFC-4130-82F6-8055EAB13795	8178F402-DB5C-4343-A6F6-4D4F9D3BF4AC	TCGA-55-A494.6FB7C18D-27D8-4C04-B8F8-AA7EA16F8C8A.pdf	6FB7C18D-27D8-4C04-B8F8-AA7EA16F8C8A
TCGA-55-A4DF	88	MX	N0	Stage IA	7th	T1b	Non-Small Cell Lung Cancer	Lung Adenocarcinoma	16.92	1:Recurred/Progressed	1/25/13	0.3667	Lung Adenocarcinoma	NA	NA	No	Yes, History of Synchronous/Bilateral Malignancy	NA	NA	C34.3	2279175	C34.3	YES	2012	NO	NA	NA	NA	NA	NA	NA	NA	NA	NA	NA	NA	NA	NA	NO	NA	FALSE	LUAD	20.17	1:DECEASED	NA	362000E4-CF7C-48FC-93CC-8F5994B442EA	36576033-1B30-4D02-977B-983220FC8F32	TCGA-55-A4DF.25E84F93-E9AF-4A09-B3A9-86C5AC80BD4A.pdf	25E84F93-E9AF-4A09-B3A9-86C5AC80BD4A
TCGA-55-A4DG	71	MX	N0	Stage IA	7th	T1b	Non-Small Cell Lung Cancer	Lung Adenocarcinoma	19.97	0:DiseaseFree	1/25/13	0.4264	Lung Adenocarcinoma	NA	NA	No	No	NA	NA	C34.1	2279175	C34.1	YES	2012	NO	NA	NA	NA	NA	NA	NA	NA	NA	NA	NA	NA	NA	NA	NO	NA	FALSE	LUAD	19.97	0:LIVING	NA	3E34C7D9-90FA-41E2-BA6B-4BBC332ADC4E	4DDF0A0C-A1EC-4F94-B886-AD444A50BE97	TCGA-55-A4DG.E1EA2600-CEEE-4009-A2E7-D845153DB167.pdf	E1EA2600-CEEE-4009-A2E7-D845153DB167
TCGA-55-A57B	80	M0	N0	Stage IA	7th	T1b	Non-Small Cell Lung Cancer	Lung Adenocarcinoma	17.94	0:DiseaseFree	5/31/13	0.215	Lung Adenocarcinoma	NA	NA	No	No	NA	NA	C34.1	2321177	C34.1	YES	2012	NO	90	NO	NA	NA	NA	Peripheral Lung	NA	NA	NA	NA	NA	NO	NA	NO	NA	FALSE	LUAD	17.94	0:LIVING	NA	3B21B982-DBA2-45F4-AD8D-21DC86FCAAA7	0ECBD044-0689-4395-A3D6-FB0D46FCF226	TCGA-55-A57B.8231F2AB-F7AC-4866-BFA0-F902E2EC18B4.pdf	8231F2AB-F7AC-4866-BFA0-F902E2EC18B4
TCGA-62-8394	65	M0	N2	Stage IIIB	6th	T4	Non-Small Cell Lung Cancer	Lung Adenocarcinoma	NA	NA	39214	0.4188	Lung Adenocarcinoma	NA	NA	No	No	NA	NA	C34.3	2321177	C34.3	YES	2008	NO	100	NO	NA	NA	NA	Central Lung	0.7	NA	NA	NA	NA	NO	NA	NO	NA	NA	LUAD	4.57	1:DECEASED	NA	742e0e32-25b5-4d41-8bf5-364b571cfd93	2df58e78-c244-4e4e-9360-d1ce8943c01d	TCGA-62-8394.ffcaea73-0146-4b42-aa1d-e032f6944e3d.pdf	ffcaea73-0146-4b42-aa1d-e032f6944e3d
TCGA-62-8395	80	M0	N0	Stage IIB	6th	T3	Non-Small Cell Lung Cancer	Lung Adenocarcinoma	16.43	1:Recurred/Progressed	39184	0.2137	Lung Adenocarcinoma	NA	NA	No	No	NA	NA	C34.1	2321177	C34.1	YES	2009	NO	100	NO	NA	NA	NA	Central Lung	1	NA	NA	NA	NA	YES	NA	YES	NA	NA	LUAD	39.95	0:LIVING	NA	5c266025-e590-457c-af86-4c2dc9797267	aafb0ebe-3fde-4cfb-a560-11e85e839dcc	TCGA-62-8395.d30859b7-5af5-4579-854b-bab436e3ae9a.pdf	d30859b7-5af5-4579-854b-bab436e3ae9a
TCGA-62-8397	70	M0	N0	Stage IIB	6th	T3	Non-Small Cell Lung Cancer	Lung Adenocarcinoma	42.35	0:DiseaseFree	39184	0.2308	Lung Adenocarcinoma	NA	NA	No	No	NA	NA	C34.3	2321177	C34.3	YES	2008	NO	90	NO	NA	NA	NA	Peripheral Lung	0.6	NA	NA	NA	NA	NO	NA	NO	NA	NA	LUAD	42.35	0:LIVING	NA	9240d5fc-de23-4436-8099-da9bd3054860	1a40c0ef-0b6f-48c9-98cc-b64e8660f2a3	TCGA-62-8397.129e57ab-653d-4b31-8777-0fdd6d01a89d.pdf	129e57ab-653d-4b31-8777-0fdd6d01a89d
TCGA-62-8398	55	M0	N2	Stage IIIA	6th	T2	Non-Small Cell Lung Cancer	Lung Adenocarcinoma	NA	NA	39184	0.3034	Lung Adenocarcinoma	NA	NA	No	No	NA	NA	C34.3	2321177	C34.3	YES	2007	NO	100	NO	NA	NA	NA	Central Lung	1	NA	NA	NA	NA	NO	NA	NO	NA	NA	LUAD	14.59	1:DECEASED	NA	2fabeb98-05e3-4f55-97f5-fbc675e25a3d	ec51c45a-d518-4333-bd7e-3ae606b40d01	TCGA-62-8398.49359dce-0df1-4d52-87e8-aba44fd43363.pdf	49359dce-0df1-4d52-87e8-aba44fd43363
TCGA-62-8399	62	M0	N2	Stage IIIA	6th	T2	Non-Small Cell Lung Cancer	Lung Adenocarcinoma	88.57	0:DiseaseFree	39184	0.4884	Lung Adenocarcinoma	NA	NA	No	No	NA	NA	C34.1	2321177	C34.1	YES	2006	NO	100	NO	NA	NA	NA	Peripheral Lung	1	NA	NA	NA	NA	NO	NA	NO	NA	NA	LUAD	88.57	0:LIVING	NA	62380447-3b94-4e7c-823a-72dd7b4ccf3a	3c17efb2-ed6c-4c73-800c-a5d896d80372	TCGA-62-8399.10c88394-5444-48a1-be79-56733264d087.pdf	10c88394-5444-48a1-be79-56733264d087
TCGA-62-8402	73	M0	N2	Stage IIIA	6th	T2	Non-Small Cell Lung Cancer	Lung Adenocarcinoma	25.36	1:Recurred/Progressed	39184	0.3729	Lung Adenocarcinoma	NA	NA	No	No	NA	NA	C34.1	2321177	C34.1	YES	2008	NO	100	NO	NA	NA	NA	Peripheral Lung	0.7	NA	NA	NA	NA	YES	Exon 19 Deletion	YES	NA	NA	LUAD	49.21	1:DECEASED	NA	433a32d0-93d1-4897-8e36-beb1ec1d998e	3e7cdfb1-cdeb-4c56-91aa-08930083b39d	TCGA-62-8402.c5ebd021-924a-48b4-a401-b7802f7acf92.pdf	c5ebd021-924a-48b4-a401-b7802f7acf92
TCGA-62-A46O	65	M0	N0	Stage IB	6th	T2	Non-Small Cell Lung Cancer	Lung Adenocarcinoma	30.98	1:Recurred/Progressed	10/29/12	0.6086	Lung Adenocarcinoma	NA	NA	No	No	NA	NA	C34.3	2279175	C34.3	YES	2006	NO	100	NO	NA	NA	NA	Central Lung	NA	NA	NA	NA	NA	NO	NA	YES	NA	TRUE	LUAD	47.77	1:DECEASED	NA	D7AE8EFB-AA4D-4807-9772-55B0A28CCD5C	493205F9-34B7-483B-885A-ACE1E4894250	TCGA-62-A46O.C1EAC8C9-2538-4FEB-9DFF-FF9AE7A20F42.pdf	C1EAC8C9-2538-4FEB-9DFF-FF9AE7A20F42
TCGA-62-A46P	65	M0	N0	Stage IB	6th	T2	Non-Small Cell Lung Cancer	Lung Adenocarcinoma	8.77	1:Recurred/Progressed	10/29/12	0.225	Lung Adenocarcinoma	NA	NA	No	No	NA	NA	C34.1	2321177	C34.1	YES	2006	NO	100	NO	NA	NA	NA	Central Lung	NA	NA	NA	NA	NA	NO	NA	YES	NA	TRUE	LUAD	19.51	1:DECEASED	NA	0C59FF96-5E4A-4664-A0B1-D057B4725483	CEF2C059-5564-4D16-B57F-4BF83E2EEB95	TCGA-62-A46P.1520ADC4-F5A7-4412-B2E7-A26326EE0074.pdf	1520ADC4-F5A7-4412-B2E7-A26326EE0074
TCGA-62-A46R	54	M0	N0	Stage IB	6th	T2	Non-Small Cell Lung Cancer	Lung Adenocarcinoma	NA	NA	10/29/12	0.3944	Lung Adenocarcinoma	NA	NA	No	No	NA	NA	C34.3	2321177	C34.3	YES	2006	NO	100	NO	NA	NA	NA	Central Lung	NA	NA	NA	NA	NA	NO	NA	NO	NA	TRUE	LUAD	56.67	1:DECEASED	NA	C497F8C7-2FB5-44D9-BC7C-69CFD0B51B54	FBCE7D71-F82C-4457-A1C5-53EDD05A0EA4	TCGA-62-A46R.7AF85E19-CD80-40FD-B0BE-CFFF4B252C0D.pdf	7AF85E19-CD80-40FD-B0BE-CFFF4B252C0D
TCGA-62-A46S	73	M0	N0	Stage IB	6th	T2	Non-Small Cell Lung Cancer	Lung Adenocarcinoma	17.31	1:Recurred/Progressed	10/29/12	0.2331	Lung Adenocarcinoma	NA	NA	No	No	NA	NA	C34.1	2323004	C34.1	YES	2007	NO	100	NO	NA	NA	NA	Peripheral Lung	NA	NA	NA	NA	NA	NO	NA	YES	NA	TRUE	LUAD	54.3	1:DECEASED	NA	E00A60D7-4253-443D-A187-680AD0931349	9F9BD43E-2204-4837-A4A1-8BBA437B179B	TCGA-62-A46S.56821636-8883-494F-A808-61AD827CE524.pdf	56821636-8883-494F-A808-61AD827CE524
TCGA-62-A46U	71	M0	N1	Stage IIB	6th	T2	Non-Small Cell Lung Cancer	Lung Adenocarcinoma	67.9	0:DiseaseFree	10/30/12	0.1571	Lung Adenocarcinoma	NA	NA	No	No	NA	NA	C34.3	2321177	C34.3	YES	2007	NO	100	NO	NA	NA	NA	Central Lung	NA	NA	NA	NA	NA	NO	NA	NO	NA	TRUE	LUAD	67.9	0:LIVING	NA	793649E5-F479-4D64-8723-2EF488FE0FD9	1454406F-934B-4073-814E-387008C99A2B	TCGA-62-A46U.15C4143C-779A-44D7-B75F-867E5E0F7671.pdf	15C4143C-779A-44D7-B75F-867E5E0F7671
TCGA-62-A46V	78	M0	N0	Stage IB	6th	T2	Non-Small Cell Lung Cancer	Lung Adenocarcinoma	72.24	0:DiseaseFree	10/30/12	0.292	Lung Adenocarcinoma	NA	NA	No	No	NA	NA	C34.3	2321177	C34.3	YES	2007	NO	90	NO	NA	NA	NA	Peripheral Lung	NA	NA	NA	NA	NA	NO	NA	NO	NA	TRUE	LUAD	72.24	0:LIVING	NA	F809E21D-5F2E-4F3B-A1AA-D6B8D463552A	745A2ADB-7096-4C8A-A830-C627ADE98DA9	TCGA-62-A46V.FC6490C8-996A-4FD9-B0B5-65ED9E0AE6C7.pdf	FC6490C8-996A-4FD9-B0B5-65ED9E0AE6C7
TCGA-62-A46Y	70	M0	N2	Stage IIIA	6th	T2	Non-Small Cell Lung Cancer	Lung Adenocarcinoma	10.32	1:Recurred/Progressed	10/30/12	0.1431	Lung Adenocarcinoma	NA	NA	No	No	NA	NA	C34.3	2321177	C34.3	YES	2008	NO	90	NO	NA	NA	NA	Peripheral Lung	NA	NA	NA	NA	NA	NO	NA	YES	NA	TRUE	LUAD	13.6	1:DECEASED	NA	562A562B-CA03-44AC-B282-B51B457D8DAE	DEA6DE72-0F67-44F8-AEA7-28C15ADF4E60	TCGA-62-A46Y.284FE692-BC27-4E0E-A92A-2DF64FF33405.pdf	284FE692-BC27-4E0E-A92A-2DF64FF33405
TCGA-62-A470	84	M0	N0	Stage IB	6th	T2	Non-Small Cell Lung Cancer	Lung Adenocarcinoma	17.71	1:Recurred/Progressed	10/30/12	0.5991	Lung Adenocarcinoma	NA	NA	No	No	NA	NA	C34.1	2428924	C34.1	YES	2009	NO	100	NO	NA	NA	NA	Central Lung	NA	NA	NA	NA	NA	NO	NA	YES	NA	TRUE	LUAD	39.22	1:DECEASED	NA	E60A8F8A-0FE6-40E5-9F30-BCFF48AC73F4	FCEB89F9-C4DB-42B4-84DD-06A8603C071B	TCGA-62-A470.C0136855-AF03-4065-8563-5C2B232D7070.pdf	C0136855-AF03-4065-8563-5C2B232D7070
TCGA-62-A471	64	M0	N1	Stage IIB	7th	T2b	Non-Small Cell Lung Cancer	Lung Adenocarcinoma	40.93	0:DiseaseFree	10/30/12	0.4409	Lung Adenocarcinoma	NA	NA	No	No	NA	NA	C34.1	2279175	C34.1	YES	2010	NO	100	NO	NA	NA	NA	Peripheral Lung	NA	NA	NA	NA	NA	NO	NA	NO	NA	TRUE	LUAD	40.93	0:LIVING	NA	0075437E-BA1A-46BE-86D6-9773209A2B5E	9AB03618-703C-4401-A198-E02510807646	TCGA-62-A471.5F2495BD-2398-4C97-8F3E-76E979F22691.pdf	5F2495BD-2398-4C97-8F3E-76E979F22691
TCGA-62-A472	70	M0	N0	Stage IIB	7th	T3	Non-Small Cell Lung Cancer	Lung Adenocarcinoma	9.53	1:Recurred/Progressed	10/30/12	0.2944	Lung Adenocarcinoma	NA	NA	No	No	NA	NA	C34.3	2279175	C34.3	YES	2011	NO	80	NO	NA	NA	NA	Central Lung	NA	NA	NA	NA	NA	NO	NA	YES	NA	TRUE	LUAD	29.89	0:LIVING	NA	E499069B-A16A-49E9-941A-E3E9EA62AF25	B45AE61C-6377-403D-A094-2B7A245CB45D	TCGA-62-A472.1C47AD8C-F1EB-4B7E-9633-3260EF8CEAE4.pdf	1C47AD8C-F1EB-4B7E-9633-3260EF8CEAE4
TCGA-64-1676	58	M0	N0	Stage IA	NA	T1a	Non-Small Cell Lung Cancer	Lung Adenocarcinoma	56.77	0:DiseaseFree	11/15/10	0.5188	Lung Adenocarcinoma	NA	NA	No	No	NA	NA	C34.3	2279175	C34.3	YES	2005	NO	NA	NA	NA	NA	NA	Central Lung	1.5	NA	NA	NA	497	NA	NA	NA	NA	NA	LUAD	56.77	0:LIVING	NA	fb6b289c-aaf9-4d8e-b6e0-5d35bce1b6e1	4bdf77d2-33cc-46e0-af34-1e66a90a213a	TCGA-64-1676.516b08af-72b5-4b4a-b208-3c874abe63ad.pdf	516b08af-72b5-4b4a-b208-3c874abe63ad
TCGA-64-1677	77	M0	N2	Stage IIIA	NA	T2	Non-Small Cell Lung Cancer	Lung Adenocarcinoma	11.83	1:Recurred/Progressed	2/18/11	0.1277	Lung Adenocarcinoma	NA	NA	No	Yes	NA	NA	C34.1	2279175	C34.1	YES	2005	NO	0	NA	NA	NA	NA	NA	1	NA	NA	NA	215	NA	NA	NA	NA	NA	LUAD	20.63	1:DECEASED	NA	8a16ddb3-4861-4128-bed9-0b1f94fe8cf7	cd1bdd0b-eae2-4fc5-8da2-4d13926c7885	TCGA-64-1677.31f047f0-df34-44d4-b0d1-a3b43833f560.pdf	31f047f0-df34-44d4-b0d1-a3b43833f560
TCGA-64-1678	70	M0	N0	NA	6th	T2b	Non-Small Cell Lung Cancer	Lung Adenocarcinoma	39.06	0:DiseaseFree	11/15/10	0.5476	Lung Adenocarcinoma	NA	NA	No	No	NA	NA	C34.1	2279175	C34.1	YES	2006	NO	NA	NA	NA	NA	NA	NA	1	NA	NA	NA	482	NA	NA	NA	NA	NA	LUAD	39.06	0:LIVING	NA	f77cf4d3-9829-4fd3-95a1-b29aed9e94b8	0a2d9fad-c5df-46c1-bf96-529c7c92dfba	TCGA-64-1678.5b49e9b0-c7f5-43a2-9d48-34c1537c148d.pdf	5b49e9b0-c7f5-43a2-9d48-34c1537c148d
TCGA-64-1679	58	M0	N2	Stage IIIA	6th	T1	Non-Small Cell Lung Cancer	Lung Adenocarcinoma	81.73	0:DiseaseFree	12/21/11	0.1979	Lung Adenocarcinoma	NA	NA	No	No	NA	NA	C34.1	2279175	C34.1	YES	2007	NO	NA	NO	NA	NA	NA	NA	1	NA	NA	NA	424	NA	NA	NA	NA	NA	LUAD	81.73	0:LIVING	NA	81a0b2ff-a3d3-41bb-9ce6-765e6ae894af	29152789-d08a-49d2-87b2-2e2ea8ff6573	TCGA-64-1679.dd4816b8-a99f-4f95-94b1-75b011509c2d.pdf	dd4816b8-a99f-4f95-94b1-75b011509c2d
TCGA-64-1680	63	M1	N2	Stage IV	6th	T2a	Non-Small Cell Lung Cancer	Lung Adenocarcinoma	36.99	0:DiseaseFree	11/16/10	0.3404	Lung Adenocarcinoma	NA	NA	No	No	NA	NA	C34.8	2321177	C34.8	YES	2007	NO	NA	NA	NA	NA	NA	NA	1.2	NA	NA	NA	73	NA	NA	NA	NA	NA	LUAD	36.99	0:LIVING	NA	1ab7ad70-0f80-41d8-8efa-3baebc8223cc	0bdbe623-cf95-465a-917d-87dfb6a8618e	TCGA-64-1680.8daa91a5-773c-4c8b-ab17-b270aa75ec18.pdf	8daa91a5-773c-4c8b-ab17-b270aa75ec18
TCGA-64-1681	61	M0	N0	Stage IA	6th	T1	Non-Small Cell Lung Cancer	Lung Adenocarcinoma	14.42	1:Recurred/Progressed	12/21/11	0.3458	Lung Adenocarcinoma	NA	NA	No	No	NA	NA	C34.1	2279175	C34.9	YES	2008	NO	0	YES	NO	NA	NA	NA	0.8	NA	NA	NA	75	YES	Exon 19 Deletion	NA	NA	NA	LUAD	38.34	1:DECEASED	NA	c583fdd1-8cd2-4c15-a23e-0644261f65da	8010b0ae-f003-491e-aa81-36a9dff7de96	TCGA-64-1681.de31291a-ced6-458b-8fb7-ad47ae581b64.pdf	de31291a-ced6-458b-8fb7-ad47ae581b64
TCGA-64-5774	60	M0	N0	Stage IB	6th	T2	Non-Small Cell Lung Cancer	Lung Adenocarcinoma	9.1	1:Recurred/Progressed	38394	0.6034	Lung Adenocarcinoma	NA	NA	No	No	NA	NA	C34.0	2279175	C34.0	YES	2004	NO	NA	NA	NA	NA	NA	Central Lung	1.4	NA	NA	NA	119	NA	NA	NA	NA	NA	LUAD	87.91	0:LIVING	NA	fd3fc273-c035-40ea-a459-ff4806f5d592	252c5d60-7033-44c3-8ab5-4604670a80f4	TCGA-64-5774.d8d1fecd-1290-4d5a-a98b-3c29f789bde6.pdf	d8d1fecd-1290-4d5a-a98b-3c29f789bde6
TCGA-64-5775	71	M0	N0	Stage IIIA	NA	T4	Non-Small Cell Lung Cancer	Lung Adenocarcinoma	NA	NA	38394	0.3238	Lung Adenocarcinoma	NA	NA	Yes	No	NA	NA	C34.1	2279175	C34.1	YES	2005	NO	NA	NA	NA	NA	NA	NA	1.3	NA	NA	NA	393	NA	NA	NA	NA	NA	LUAD	2.04	1:DECEASED	NA	c8544fb3-b26e-4672-bb81-a271db724b04	5449bced-1356-4de5-9352-349725656c5c	TCGA-64-5775.eb576e3d-fa59-42b7-af77-416013a9bc90.pdf	eb576e3d-fa59-42b7-af77-416013a9bc90
TCGA-64-5778	60	M0	N0	Stage IB	6th	T2	Non-Small Cell Lung Cancer	Lung Adenocarcinoma	38.37	1:Recurred/Progressed	38394	0.3264	Lung Adenocarcinoma	NA	NA	No	No	NA	NA	C34.1	2320082	C34.1	YES	2008	NO	NA	NA	NA	NA	NA	Central Lung	1.2	NA	NA	NA	400	NA	NA	NA	NA	NA	LUAD	42.87	0:LIVING	NA	8fdbd88f-19ae-4ab8-bcd7-6bfa1bbde742	92514fd2-a178-42e8-8929-0910558e7f87	TCGA-64-5778.36cf9846-5ec1-4d43-8b66-80a802c6b4e7.pdf	36cf9846-5ec1-4d43-8b66-80a802c6b4e7
TCGA-64-5779	61	M0	N2	Stage IIIA	6th	T2	Non-Small Cell Lung Cancer	Lung Adenocarcinoma	26.12	1:Recurred/Progressed	38394	0.6682	Lung Adenocarcinoma	NA	NA	No	No	NA	NA	C34.3	2428924	C34.3	YES	2009	NO	NA	NA	NA	NA	NA	Central Lung	1.3	NA	NA	NA	NA	NA	NA	NA	NA	NA	LUAD	28.38	0:LIVING	NA	1c58d9b8-17a2-4fc6-9898-fe6f47bd2c2a	4131da8f-3c6c-43e1-a7eb-81cb8988f524	TCGA-64-5779.74ed3c2e-6708-48d7-bc21-5fc04999614f.pdf	74ed3c2e-6708-48d7-bc21-5fc04999614f
TCGA-64-5781	55	M0	N0	Stage IB	6th	T2	Non-Small Cell Lung Cancer	Lung Adenocarcinoma	3.15	1:Recurred/Progressed	38422	0.1808	Lung Adenocarcinoma	NA	NA	No	No	NA	NA	C34.1	2321177	C34.1	YES	2007	NO	NA	NA	NA	NA	NA	Central Lung	1	NA	NA	NA	908	NA	NA	NA	NA	NA	LUAD	51.22	0:LIVING	NA	41c4c704-825e-49f5-9d54-dbd7d30725e0	b32f509d-91e5-4601-b8b3-4b0a5212c22b	TCGA-64-5781.988a550c-800e-4ba9-9c6a-de986969753b.pdf	988a550c-800e-4ba9-9c6a-de986969753b
TCGA-64-5815	74	M0	N1	Stage IIB	6th	T2	Non-Small Cell Lung Cancer	Lung Adenocarcinoma	28.45	0:DiseaseFree	38394	0.185	Lung Adenocarcinoma	NA	NA	No	No	NA	NA	C34.1	2321177	C34.1	YES	2009	NO	NA	YES	NA	NA	NA	Central Lung	0.8	NA	NA	NA	NA	YES	NA	NA	NA	NA	LUAD	28.45	0:LIVING	NA	a65700c2-e58c-4fd4-aeb1-5686b8f4d212	4420aae3-3f44-4852-974d-74f155b99fe4	TCGA-64-5815.d7bef7c7-2687-4d23-96b2-8dd1f5305997.pdf	d7bef7c7-2687-4d23-96b2-8dd1f5305997
TCGA-67-3770	70	M0	N0	Stage IA	NA	T1	Non-Small Cell Lung Cancer	Lung Adenocarcinoma	20.04	0:DiseaseFree	2010-12-00	0.3918	Lung Adenocarcinoma	NA	NA	No	No	NA	NA	C34.1	2279175	C34.1	YES	2009	NO	NA	NO	NA	NA	NA	Central Lung	0.9	NA	NA	NA	NA	NO	NA	NA	NA	NA	LUAD	20.04	0:LIVING	NA	eeab558b-8d1e-4843-861d-dbfb06061758	74bcf2d5-fd42-423e-bd96-b2de1b0cf778	TCGA-67-3770.93f88ca0-8ac7-486f-a253-d258a0744c77.pdf	93f88ca0-8ac7-486f-a253-d258a0744c77
TCGA-67-3771	77	M0	N0	Stage IA	6th	T1	Non-Small Cell Lung Cancer	Lung Adenocarcinoma	20.04	0:DiseaseFree	1/21/11	0.6308	Lung Adenocarcinoma	NA	NA	No	No	NA	NA	C34.1	2279175	C34.1	YES	2009	NO	NA	NO	NA	NA	NA	Central Lung	1.1	NA	NA	NA	911	NO	NA	NA	NA	NA	LUAD	20.04	0:LIVING	NA	0df573ee-28f0-4244-b434-09e6ca59fbf0	b0410cd6-693d-41d6-9dad-d1b1c30bf5cb	TCGA-67-3771.4bcfc5f3-136c-46b5-8e90-6be1abe3a9d8.pdf	4bcfc5f3-136c-46b5-8e90-6be1abe3a9d8
TCGA-67-3772	82	M0	N0	Stage IB	6th	T2	Non-Small Cell Lung Cancer	Lung Adenocarcinoma	18.82	0:DiseaseFree	37691	0.3283	Lung Adenocarcinoma	NA	NA	No	No	NA	NA	C34.1	2279175	C34.1	YES	2009	NO	NA	NO	NA	NA	NA	NA	0.9	NA	NA	NA	77	NO	NA	NA	NA	NA	LUAD	18.82	0:LIVING	NA	673493f6-975c-49e8-934c-001e9a0fff90	f65c895f-cfea-46a3-b3a0-7c8a98d7522a	TCGA-67-3772.1b3a5b8e-7469-4fd6-b314-ad1fd7a2b957.pdf	1b3a5b8e-7469-4fd6-b314-ad1fd7a2b957
TCGA-67-3773	84	M0	N0	Stage IB	6th	T2	Non-Small Cell Lung Cancer	Lung Adenocarcinoma	14.03	0:DiseaseFree	1/21/11	0.1224	Lung Adenocarcinoma	NA	NA	No	No	NA	NA	C34.3	2279175	C34.3	YES	2009	NO	NA	NO	NA	NA	NA	Central Lung	1	NA	NA	NA	83	NO	NA	NA	NA	NA	LUAD	14.03	0:LIVING	NA	009be09b-f9f6-43b7-8f45-4a648f8123ce	e4cb66f4-e847-40bf-af14-20a3867a1c35	TCGA-67-3773.e5b82f07-698e-4dff-9d33-748790e40811.pdf	e5b82f07-698e-4dff-9d33-748790e40811
TCGA-67-3774	73	M0	N0	Stage IB	6th	T2	Non-Small Cell Lung Cancer	Lung Adenocarcinoma	12.65	0:DiseaseFree	37691	0.2154	Lung Adenocarcinoma	NA	NA	No	No	NA	NA	C34.3	2279175	C34.3	YES	2009	NO	NA	NO	NA	NA	NA	NA	0.5	NA	NA	NA	90	NO	NA	NA	NA	NA	LUAD	12.65	0:LIVING	NA	36ad7fc7-0cc1-4f01-aef1-f89b3cb4feac	b3585415-9ab9-4614-8b15-8edb66efd1dc	TCGA-67-3774.a1d72b00-7384-4a8f-b335-5beb9ae078fc.pdf	a1d72b00-7384-4a8f-b335-5beb9ae078fc
TCGA-67-3776	57	M0	N1	Stage IIB	NA	T2	Non-Small Cell Lung Cancer	Lung Adenocarcinoma	2	0:DiseaseFree	1/21/11	NA	Lung Adenocarcinoma	NA	NA	No	No	NA	NA	C34.3	2279175	C34.3	YES	2009	NO	NA	NO	NA	NA	NA	Central Lung	0.5	NA	NA	NA	NA	NO	NA	NA	NA	NA	LUAD	2	0:LIVING	NA	102fba48-b23a-46d4-8371-71c11c1a6654	4de555b2-bfe5-49a1-81cb-a47b455dc404	TCGA-67-3776.fa5eb6ae-8741-4e93-950d-384fa70b9f1d.pdf	fa5eb6ae-8741-4e93-950d-384fa70b9f1d
TCGA-67-4679	69	M0	N0	NA	NA	T3	Non-Small Cell Lung Cancer	Lung Adenocarcinoma	14.72	0:DiseaseFree	1/21/11	0.1694	Lung Adenocarcinoma	NA	NA	No	No	NA	NA	C34.3	2279175	C34.3	YES	2009	NO	NA	NO	NA	NA	NA	Central Lung	0.9	NA	NA	NA	NA	NO	NA	NA	NA	NA	LUAD	14.72	0:LIVING	NA	3e635902-5310-4406-8b4d-a238ce382639	1fd0b739-e037-4791-b4a4-daf75d55022b	TCGA-67-4679.3528ccec-afff-4212-97aa-1d4f7af79856.pdf	3528ccec-afff-4212-97aa-1d4f7af79856
TCGA-67-6215	52	M0	N0	Stage IB	7th	T2a	Non-Small Cell Lung Cancer	Lung Adenocarcinoma	5.72	0:DiseaseFree	38759	0.2122	Lung Adenocarcinoma	NA	NA	No	No	NA	NA	C34.3	2279175	C34.3	YES	2010	NO	NA	NO	NA	NA	NA	Central Lung	0.6	NA	NA	NA	109	NO	NA	NA	NA	NA	LUAD	5.72	0:LIVING	NA	dbd5b0de-94c9-45dd-afb3-6820a7ecaca2	3ba5f6b9-6458-44e2-a0aa-b5c7e5fcd632	TCGA-67-6215.bdaf595f-ae8e-451f-83d2-3a79ef06b2a3.pdf	bdaf595f-ae8e-451f-83d2-3a79ef06b2a3
TCGA-67-6216	57	M0	N0	Stage IA	7th	T1a	Non-Small Cell Lung Cancer	Lung Adenocarcinoma	4.63	0:DiseaseFree	38787	0.0855	Lung Adenocarcinoma	NA	NA	No	No	NA	NA	C34.2	2279175	C34.2	YES	2010	NO	NA	NO	NA	NA	NA	Central Lung	1.2	NA	NA	NA	45	NO	NA	NA	NA	NA	LUAD	4.63	0:LIVING	NA	ccecce70-dd54-4c5b-bf9f-ca87d290cb00	4eaa4b4a-e9db-4e65-97d6-7fa1a205da95	TCGA-67-6216.9f6ac234-e3d8-44a9-b82d-0552e49224be.pdf	9f6ac234-e3d8-44a9-b82d-0552e49224be
TCGA-67-6217	73	M0	N1	Stage IIA	7th	T2a	Non-Small Cell Lung Cancer	Lung Adenocarcinoma	9.72	1:Recurred/Progressed	38879	0.4314	Lung Adenocarcinoma	NA	NA	No	Yes	NA	NA	C34.1	2279175	C34.1	YES	2010	NO	NA	YES	NO	NA	NA	Central Lung	1.1	NA	NA	NA	167	YES	L858R	NA	NA	NA	LUAD	13.86	0:LIVING	NA	108a71cf-b9db-47cd-aa74-c03ec989b41b	bc0fe45c-3249-46d7-8991-c6888f0b9579	TCGA-67-6217.f03e4cad-5322-4068-b986-dd98892e1c85.pdf	f03e4cad-5322-4068-b986-dd98892e1c85
TCGA-69-7760	73	M0	N0	Stage IIB	7th	T3	Non-Small Cell Lung Cancer	Lung Adenocarcinoma	6.64	0:DiseaseFree	1/24/12	0.5582	Lung Adenocarcinoma	NA	NA	No	No	NA	NA	C34.3	2321177	C34.3	YES	2011	NO	NA	NO	NA	NA	NA	Peripheral Lung	1.1	NA	NA	NA	73	YES	NA	NA	NA	NA	LUAD	6.64	0:LIVING	NA	8981f0c9-7155-4c96-bf77-7d40fe404323	a096292c-055c-4243-b625-1e2a5f31e3d6	TCGA-69-7760.e5c9b2ce-2e5a-4127-8ee4-c6bd4ad99fa0.pdf	e5c9b2ce-2e5a-4127-8ee4-c6bd4ad99fa0
TCGA-69-7761	84	MX	N0	Stage IB	7th	T2a	Non-Small Cell Lung Cancer	Lung Adenocarcinoma	6.11	0:DiseaseFree	3/13/12	0.0782	Lung Adenocarcinoma	NA	NA	No	No	NA	NA	C34.3	2428924	C34.3	YES	2011	NO	NA	NA	NA	NA	NA	Peripheral Lung	1.3	NA	NA	NA	31	YES	Other	NA	NA	NA	LUAD	6.11	0:LIVING	NA	77828a90-8e2a-4664-b674-d837e6e34fe4	c8c5aa67-c6b9-48ba-ace2-b040170d73fc	TCGA-69-7761.1148daaf-0315-4639-92dd-f17ff727c6cc.pdf	1148daaf-0315-4639-92dd-f17ff727c6cc
TCGA-69-7763	69	M0	N0	Stage IA	7th	T1b	Non-Small Cell Lung Cancer	Lung Adenocarcinoma	22.67	0:DiseaseFree	1/25/12	0.1675	Lung Adenocarcinoma	NA	NA	No	No	NA	NA	C34.2	2428924	C34.2	YES	2010	NO	NA	NO	NA	NA	NA	Peripheral Lung	0.9	NA	NA	NA	68	NO	NA	NA	NA	NA	LUAD	22.67	0:LIVING	NA	1b31cdb3-1837-49d6-a857-1830f8800299	5aa09c6e-a062-4834-aa6d-4ec1bed510d7	TCGA-69-7763.c1af94b6-becb-493d-bfac-2367f2e69490.pdf	c1af94b6-becb-493d-bfac-2367f2e69490
TCGA-69-7764	75	M0	N0	Stage IA	7th	T1b	Non-Small Cell Lung Cancer	Lung Adenocarcinoma	13.6	0:DiseaseFree	1/26/12	0.4944	Lung Adenocarcinoma	NA	NA	No	No	NA	NA	C34.1	2321177	C34.1	YES	2010	NO	NA	NO	NA	NA	NA	Peripheral Lung	0.6	NA	NA	NA	76	YES	NA	NA	NA	NA	LUAD	13.6	0:LIVING	NA	243c6fd6-5516-46e5-bcef-292d93d7b7d3	d1194f81-3244-41e2-a4ab-5fa0485ec6aa	TCGA-69-7764.3518ba0e-79fc-4a98-a308-ecee684e0439.pdf	3518ba0e-79fc-4a98-a308-ecee684e0439
TCGA-69-7765	56	MX	N0	NA	7th	T4	Non-Small Cell Lung Cancer	Lung Adenocarcinoma	5.42	0:DiseaseFree	1/27/12	0.1408	Lung Adenocarcinoma	NA	NA	No	No	NA	NA	C34.1	2321177	C34.1	YES	2011	NO	NA	NO	NA	NA	NA	Peripheral Lung	1	NA	NA	NA	513	NO	Other	NA	NA	NA	LUAD	5.42	0:LIVING	NA	bcf2e591-9dae-440f-bd03-5f27c57db741	49a4f112-f32d-4b68-989b-d761767ee973	TCGA-69-7765.89d3bed4-3090-463f-ac00-c2de1abaabb2.pdf	89d3bed4-3090-463f-ac00-c2de1abaabb2
TCGA-69-7973	42	M0	N0	Stage IB	7th	T2a	Non-Small Cell Lung Cancer	Lung Adenocarcinoma	7.56	0:DiseaseFree	38029	0.4716	Lung Adenocarcinoma	NA	NA	No	No	NA	NA	C34.2	2321177	C34.2	YES	2011	NO	NA	NA	NA	NA	NA	Central Lung	0.9	NA	NA	NA	NA	YES	NA	NA	NA	NA	LUAD	7.56	0:LIVING	NA	dc9eaaa0-0bfd-46d0-994f-310826879da4	35300581-d122-4221-814e-801512df4984	TCGA-69-7973.fd1b94d4-d5b9-47fe-96ad-4e3d781a638a.pdf	fd1b94d4-d5b9-47fe-96ad-4e3d781a638a
TCGA-69-7974	54	MX	N2	Stage IIIA	7th	T2a	Non-Small Cell Lung Cancer	Lung Adenocarcinoma	6.04	0:DiseaseFree	38242	0.1959	Lung Adenocarcinoma	NA	NA	No	No	NA	NA	C34.1	2321177	C34.1	YES	2011	NO	80	NA	NA	NA	NA	Peripheral Lung	0.8	NA	NA	NA	NA	YES	Other	NA	NA	NA	LUAD	6.04	0:LIVING	NA	3e1df30f-744a-41e9-a169-7dbbff66622e	b8a5a1e0-3095-49b6-aae7-f7621c398f59	TCGA-69-7974.f2c5dd0c-88d1-4c68-abd0-c5ee5fbade8b.pdf	f2c5dd0c-88d1-4c68-abd0-c5ee5fbade8b
TCGA-69-7978	59	MX	N1	Stage IIB	7th	T2b	Non-Small Cell Lung Cancer	Lung Adenocarcinoma	4.4	0:DiseaseFree	38242	0.0369	Lung Adenocarcinoma	NA	NA	No	No	NA	NA	C34.1	2321177	C34.1	YES	2011	NO	NA	NA	NA	NA	NA	Peripheral Lung	1	NA	NA	NA	NA	YES	Other	NA	NA	NA	LUAD	4.4	0:LIVING	NA	f462cfef-f60a-4d3e-b92d-b8d8f50b6bb3	edba8888-6d1b-43a7-988d-5df420922c80	TCGA-69-7978.f832fcc5-67a6-472c-9a50-081084bc029c.pdf	f832fcc5-67a6-472c-9a50-081084bc029c
TCGA-69-7979	71	MX	N0	Stage IB	7th	T2a	Non-Small Cell Lung Cancer	Lung Adenocarcinoma	13.4	0:DiseaseFree	38242	0.6272	Lung Adenocarcinoma	NA	NA	No	No	NA	NA	C34.1	2428924	C34.1	YES	2011	NO	NA	NO	NA	NA	NA	NA	0.9	NA	NA	NA	NA	NO	NA	NA	NA	NA	LUAD	13.4	0:LIVING	NA	a5bd7d50-9c14-49e6-89cf-6bf440c42309	ce8e86ec-52dd-45ad-b65f-ca10e5f782f4	TCGA-69-7979.98f68d62-141d-4f50-9987-6e13d35195d2.pdf	98f68d62-141d-4f50-9987-6e13d35195d2
TCGA-69-7980	70	M0	N0	Stage I	7th	T1b	Non-Small Cell Lung Cancer	Lung Adenocarcinoma	13.5	0:DiseaseFree	38242	0.4262	Lung Adenocarcinoma	NA	NA	No	No	NA	NA	C34.1	2428924	C34.1	YES	2011	NO	NA	NO	NA	NA	NA	NA	1.6	NA	NA	NA	684	YES	Other	NA	NA	NA	LUAD	13.5	0:LIVING	NA	aee86a89-0377-4080-b16c-408bfbe78687	e54ef0f0-38a5-4226-9a6a-c76aa12de589	TCGA-69-7980.a4a32cf5-43b8-4387-9873-d90f7000b134.pdf	a4a32cf5-43b8-4387-9873-d90f7000b134
TCGA-69-8253	59	MX	N1	Stage IIA	7th	T1a	Non-Small Cell Lung Cancer	Lung Adenocarcinoma	13.99	0:DiseaseFree	38729	0.2314	Lung Adenocarcinoma	NA	NA	No	No	NA	NA	C34.3	2321177	C34.3	YES	2012	NO	NA	NO	NA	NA	NA	NA	1.2	NA	NA	NA	NA	NO	NA	NO	NA	NA	LUAD	13.99	0:LIVING	NA	44d8c859-4b7a-4e9d-bffc-0de0e6afdcc4	1b856a2b-97be-4461-a496-279df908c30e	TCGA-69-8253.8148140f-8b78-4c05-a2fa-59a25cc6c9d8.pdf	8148140f-8b78-4c05-a2fa-59a25cc6c9d8
TCGA-69-8254	85	NA	NA	NA	7th	T2b	Non-Small Cell Lung Cancer	Lung Adenocarcinoma	13.44	0:DiseaseFree	38819	0.0322	Lung Adenocarcinoma	NA	NA	No	No	NA	NA	C34.3	2321177	C34.3	YES	2012	NO	80	NO	NA	NA	NA	NA	1.4	NA	NA	NA	NA	YES	Other	NO	NA	NA	LUAD	13.44	0:LIVING	NA	f0c94f68-bfd9-45cb-b4fd-8bb1ae4e9a2b	96bdafe1-b0fb-4126-9734-1374d615ef6d	TCGA-69-8254.3edeafc6-1876-4547-82b2-90e18240061d.pdf	3edeafc6-1876-4547-82b2-90e18240061d
TCGA-69-8255	71	M0	N0	Stage IA	7th	T1a	Non-Small Cell Lung Cancer	Lung Adenocarcinoma	4.24	0:DiseaseFree	38819	0.4081	Lung Adenocarcinoma	NA	NA	No	No	NA	NA	C34.1	2312046	C34.1	YES	2011	NO	NA	NO	NA	NA	NA	NA	1	NA	NA	NA	NA	YES	Other	NO	NA	NA	LUAD	4.24	0:LIVING	NA	552712d3-da16-441e-ba93-11810793d598	228443d4-e892-4ae7-88b4-a47463d4094c	TCGA-69-8255.d807cbcd-b72d-47f5-975b-347782728e94.pdf	d807cbcd-b72d-47f5-975b-347782728e94
TCGA-69-8453	77	MX	N0	Stage IIB	7th	T3	Non-Small Cell Lung Cancer	Lung Adenocarcinoma	11.3	1:Recurred/Progressed	12/21/12	0.1046	Lung Adenocarcinoma	NA	NA	No	No	NA	NA	C34.30	2403358	C34.3	YES	2012	NO	NA	NA	NA	NA	NA	Peripheral Lung	0.6	NA	NA	NA	NA	NA	NA	NO	NA	NA	LUAD	26.71	0:LIVING	NA	9f4f2ff3-3c02-4281-a398-b0d0955e58eb	b2e72f91-58fb-4a15-9a13-09c93b339bc6	TCGA-69-8453.3f4d0319-89c9-4256-b43c-c0b1514c4380.pdf	3f4d0319-89c9-4256-b43c-c0b1514c4380
TCGA-69-A59K	60	M0	N0	Stage IIB	7th	T3	Non-Small Cell Lung Cancer	Lung Adenocarcinoma	19.42	0:DiseaseFree	2/18/13	0.4943	Lung Adenocarcinoma	NA	NA	No	No	NA	NA	C34.1	2321177	C34.1	YES	2012	NO	NA	NA	NA	NA	NA	NA	NA	NA	NA	NA	NA	YES	NA	NO	NA	TRUE	LUAD	19.42	0:LIVING	NA	67FA3E41-C7C6-44C5-9E67-6BCB2715AACC	AF5E9C02-8823-4C78-8238-FDC419E5D309	TCGA-69-A59K.6EF9E448-6E2D-499D-8EC0-7F03B7A10FC8.pdf	6EF9E448-6E2D-499D-8EC0-7F03B7A10FC8
TCGA-71-6725	48	M0	N0	Stage IB	6th	T2	Non-Small Cell Lung Cancer	Lung Adenocarcinoma	5.39	1:Recurred/Progressed	39702	0.6934	Lung Adenocarcinoma	NA	NA	No	No	NA	NA	C34.1	2323004	C34.1	YES	2011	NO	60	NA	NA	NA	NA	NA	2	NA	NA	NA	53	NA	NA	NA	NA	NA	LUAD	8.41	0:LIVING	NA	4b7cd595-e7f9-45a8-b736-a8c7c42d9539	83973755-fa6a-460a-a042-385b34698c39	TCGA-71-6725.0d31265b-d292-4550-81cb-509a2ab9a4ce.pdf	0d31265b-d292-4550-81cb-509a2ab9a4ce
TCGA-71-8520	60	M0	N0	Stage IB	7th	T2	Non-Small Cell Lung Cancer	Lung Adenocarcinoma	5.88	1:Recurred/Progressed	4/15/13	NA	Lung Adenocarcinoma	NA	NA	No	No	NA	NA	C34.1	2279175	C34.1	YES	2011	NO	40	YES	NO	NA	NA	NA	0.9	NA	NA	NA	NA	NA	NA	NO	NA	NA	LUAD	6.9	1:DECEASED	NA	37884d39-64e8-4242-b6bd-4c0a1daa21cd	fb9c6881-c503-45c8-b17a-b47a9e8d9003	TCGA-71-8520.3ead80d6-5b6e-49ff-87a2-aed7abb8e2e7.pdf	3ead80d6-5b6e-49ff-87a2-aed7abb8e2e7
TCGA-73-4658	80	M0	N0	Stage IB	6th	T2	Non-Small Cell Lung Cancer	Lung Adenocarcinoma	NA	NA	6/15/11	0.0648	Lung Adenocarcinoma	NA	NA	No	Yes	NA	NA	C34.3	2279175	C34.3	YES	2004	NO	NA	NO	NA	NA	NA	Central Lung	1.4	NA	NA	NA	264	NO	NA	NA	NA	NA	LUAD	52.56	1:DECEASED	NA	afb91740-2668-46d7-ba01-bb26153ad1c7	bfde37f2-ab6f-4426-a33d-ef9d21772f02	TCGA-73-4658.37bb6a7b-4f9e-4690-b904-4eebc3189562.pdf	37bb6a7b-4f9e-4690-b904-4eebc3189562
TCGA-73-4659	66	M0	N2	Stage IIIA	6th	T2	Non-Small Cell Lung Cancer	Lung Adenocarcinoma	10.38	1:Recurred/Progressed	36961	0.249	Lung Adenocarcinoma	NA	NA	No	No	NA	NA	C34.1	2279175	C34.9	YES	2006	NO	90	NO	NA	NA	NA	Central Lung	1.2	NA	NA	NA	188	NO	NA	NA	NA	NA	LUAD	23.36	1:DECEASED	NA	cd0dc947-b708-464e-beb7-954c9d4583e7	c35a5ed1-1821-4077-ba1e-b972dfa3233b	TCGA-73-4659.a6f30521-a0d2-4871-8b9f-a338f15ce8e8.pdf	a6f30521-a0d2-4871-8b9f-a338f15ce8e8
TCGA-73-4662	65	M0	N0	Stage IA	6th	T1	Non-Small Cell Lung Cancer	Lung Adenocarcinoma	0.69	1:Recurred/Progressed	37053	0.4929	Lung Adenocarcinoma	NA	NA	No	No	NA	NA	C34.1	2279175	C34.1	YES	2007	NO	100	NO	NA	NA	NA	Peripheral Lung	0.8	NA	NA	NA	193	NO	NA	NA	NA	NA	LUAD	82.62	0:LIVING	NA	294ff941-aea1-4588-9a0e-e9f5393e2bb6	c7d727b6-47c6-4339-b9dd-5baf41527bd4	TCGA-73-4662.5dd8c28f-e814-4a29-a3cd-b3524fa41941.pdf	5dd8c28f-e814-4a29-a3cd-b3524fa41941
TCGA-73-4666	52	M1	N0	Stage IV	NA	T1	Non-Small Cell Lung Cancer	Lung Adenocarcinoma	26.28	0:DiseaseFree	37053	0.3709	Lung Adenocarcinoma	NA	NA	No	No	NA	NA	C34.1	2279175	C34.1	YES	2009	NO	100	NO	NA	NA	NA	Central Lung	0.7	NA	NA	NA	NA	NO	NA	NA	NA	NA	LUAD	26.28	0:LIVING	NA	4c31127e-d095-4978-9dac-35153c27f6ed	5bae2e45-6dbc-458c-a66f-702eb1af7357	TCGA-73-4666.4ab3bc9e-68ae-4c85-9a2a-11ead25ee142.pdf	4ab3bc9e-68ae-4c85-9a2a-11ead25ee142
TCGA-73-4668	66	M0	N1	Stage IIB	NA	T2	Non-Small Cell Lung Cancer	Lung Adenocarcinoma	9.26	1:Recurred/Progressed	37053	0.499	Lung Adenocarcinoma	NA	NA	No	No	NA	NA	C34.1	2413218	C34.1	YES	2009	NO	100	NO	NA	NA	NA	Peripheral Lung	0.6	NA	NA	NA	NA	NO	NA	NA	NA	NA	LUAD	15.34	0:LIVING	NA	b2285924-9813-4f46-bb8f-91a0efd8a9b6	fdbfdf52-c0cd-4fbb-a910-b747516dfef4	TCGA-73-4668.9177e909-f92c-4b50-a256-a4f840a05140.pdf	9177e909-f92c-4b50-a256-a4f840a05140
TCGA-73-4670	69	M1	N0	Stage IV	NA	T2	Non-Small Cell Lung Cancer	Lung Adenocarcinoma	4.3	0:DiseaseFree	37053	0.6786	Lung Adenocarcinoma	NA	NA	NA	No	NA	NA	C34.1	2279175	C34.1	YES	2010	NO	NA	NO	NA	NA	NA	Peripheral Lung	1.2	NA	NA	NA	NA	NO	NA	NA	NA	NA	LUAD	4.3	0:LIVING	NA	1b354837-4925-4480-ac32-6b44d0957314	646402af-ba5f-438c-ae63-213ebd58b16d	TCGA-73-4670.a9349f65-0980-427e-af86-1af3c747926b.pdf	a9349f65-0980-427e-af86-1af3c747926b
TCGA-73-4675	59	M0	N1	Stage IIIA	7th	T3	Non-Small Cell Lung Cancer	Lung Adenocarcinoma	11.86	1:Recurred/Progressed	37083	0.259	Lung Adenocarcinoma	NA	NA	No	No	NA	NA	C34.3	2279175	C34.3	YES	2010	NO	NA	NO	NA	NA	NA	Peripheral Lung	1.6	NA	NA	NA	63	NO	NA	NA	NA	NA	LUAD	30.29	1:DECEASED	NA	ae39e358-08d7-4367-ae68-82b469e791e4	1f5fa8fd-1de8-4456-8935-71b5a8b54bd2	TCGA-73-4675.73be3e61-573d-43a3-a055-e86786e126f3.pdf	73be3e61-573d-43a3-a055-e86786e126f3
TCGA-73-4676	45	M0	N1	Stage IIA	7th	T2a	Non-Small Cell Lung Cancer	Lung Adenocarcinoma	NA	NA	5/18/11	0.2108	Lung Adenocarcinoma	NA	NA	Yes	No	NA	NA	C34.1	2279175	C34.1	YES	2010	NO	70	NO	NA	NA	NA	Peripheral Lung	1.5	NA	NA	NA	80	NO	NA	NA	NA	NA	LUAD	9.23	1:DECEASED	NA	195a5afb-b79f-44d2-9d12-884487630c2b	22434a49-eb8a-43ac-8c08-ae6dcbe6fbb8	TCGA-73-4676.d93488a2-e8a9-4775-8d8a-9622b237ba9d.pdf	d93488a2-e8a9-4775-8d8a-9622b237ba9d
TCGA-73-4677	74	M0	N0	NA	NA	T2a	Non-Small Cell Lung Cancer	Lung Adenocarcinoma	NA	NA	37083	0.1813	Lung Adenocarcinoma	NA	NA	No	No	NA	NA	C34.1	2279175	C34.1	YES	2010	NO	NA	NO	NA	NA	NA	Peripheral Lung	0.9	NA	NA	NA	NA	NO	NA	NA	NA	NA	LUAD	1.25	1:DECEASED	NA	03c3409a-9d16-41d0-9e26-f9fc2547a4c8	ef88b85a-61ee-44e1-bb63-1b4ce9154bfb	TCGA-73-4677.13109adb-64f8-462a-b0c1-af0723ad9aff.pdf	13109adb-64f8-462a-b0c1-af0723ad9aff
TCGA-73-7498	58	M0	N0	Stage IA	7th	T1b	Non-Small Cell Lung Cancer	Lung Adenocarcinoma	39.06	0:DiseaseFree	5/31/12	0.1769	Lung Adenocarcinoma	NA	NA	No	Yes, History of Synchronous/Bilateral Malignancy	NA	NA	C34.3	2320082	C34.3	YES	2010	NO	80	NO	NA	NA	NA	Peripheral Lung	1	NA	NA	NA	107	NO	NA	NO	NA	NA	LUAD	39.06	0:LIVING	NA	ad74c0e8-8878-4efc-997d-981cd547bc5b	05c6aeef-ef6a-4176-b283-68def74d13ae	TCGA-73-7498.c60ca2d8-4981-406a-9b8d-8efde4976001.pdf	c60ca2d8-4981-406a-9b8d-8efde4976001
TCGA-73-7499	81	M0	N0	Stage IB	7th	T2a	Non-Small Cell Lung Cancer	Lung Adenocarcinoma	47.54	1:Recurred/Progressed	5/31/12	0.5723	Lung Adenocarcinoma	NA	NA	No	No	NA	NA	C34.1	2321177	C34.1	YES	2010	NO	90	NO	NA	NA	NA	Peripheral Lung	2.3	NA	NA	NA	75	NO	NA	NO	NA	NA	LUAD	50.3	1:DECEASED	NA	7782ceaa-da49-4232-8b3f-534971adaad8	9fd8c73a-da18-4019-9deb-16c93fe1fce2	TCGA-73-7499.8d4f6d68-7f74-4def-a235-a36a70f83ebe.pdf	8d4f6d68-7f74-4def-a235-a36a70f83ebe
TCGA-73-A9RS	41	M0	N0	Stage IIB	7th	T3	Non-Small Cell Lung Cancer	Lung Adenocarcinoma	3.52	1:Recurred/Progressed	6/17/14	0.6599	Lung Adenocarcinoma	NA	NA	No	No	NA	NA	C34.1	2403358	C34.1	YES	2013	NO	80	YES	NO	NA	NA	Peripheral Lung	NA	NA	NA	NA	NA	YES	NA	YES	NA	TRUE	LUAD	11.17	1:DECEASED	NA	2A394996-809F-459F-A647-D209921CCBD2	72CA76AE-BCF6-4F98-B891-95BEC77FAD2D	TCGA-73-A9RS.7E029394-80EC-4B53-829E-8F1DA476D648.pdf	7E029394-80EC-4B53-829E-8F1DA476D648
TCGA-75-5122	NA	M0	N0	Stage IB	NA	T2	Non-Small Cell Lung Cancer	Lung Adenocarcinoma	NA	NA	3/28/11	0.0707	Lung Adenocarcinoma	NA	NA	No	No	NA	NA	C34.1	2279175	C34.1	YES	2005	NO	0	NO	NA	NA	NA	Peripheral Lung	0.8	NA	NA	NA	122	NO	NA	NA	NA	NA	LUAD	NA	1:DECEASED	NA	78ae716b-0ca5-4c01-a053-d41288385fcd	dd9c2f71-145a-4f7f-8b64-095b1fc75c3d	TCGA-75-5122.a664b87c-a7ef-4f18-9e4d-d37d0ccaaf70.pdf	a664b87c-a7ef-4f18-9e4d-d37d0ccaaf70
TCGA-75-5125	NA	M0	N1	Stage IIB	6th	T2	Non-Small Cell Lung Cancer	Lung Adenocarcinoma	57.56	1:Recurred/Progressed	3/31/11	0.3035	Lung Adenocarcinoma	NA	NA	No	No	NA	NA	C34.1	2279175	C34.1	YES	NA	NO	NA	NO	NA	NA	NA	Peripheral Lung	1.6	NA	NA	NA	NA	NO	NA	NA	NA	NA	LUAD	66.59	1:DECEASED	NA	205759a6-6391-491b-9857-0080c3a5871e	73a77977-fab0-486f-8d15-be8b30c8808a	TCGA-75-5125.a0af0de5-9022-4354-8b9b-fc80e9508889.pdf	a0af0de5-9022-4354-8b9b-fc80e9508889
TCGA-75-5126	NA	M0	N2	Stage IIIA	NA	T3	Non-Small Cell Lung Cancer	Lung Adenocarcinoma	NA	0:DiseaseFree	3/31/11	0.0549	Lung Adenocarcinoma	NA	NA	No	No	NA	NA	C34.1	2323004	C34.1	YES	2007	NO	NA	NO	NA	NA	NA	Peripheral Lung	1.2	NA	NA	NA	544	NO	NA	NA	NA	NA	LUAD	NA	0:LIVING	NA	93766482-2f20-4c8f-bbd8-bdd203c37d5a	39509ea1-e728-4350-b444-798c72ade33a	TCGA-75-5126.ed7f326c-d2f5-46ef-bd92-ed2d0f81be26.pdf	ed7f326c-d2f5-46ef-bd92-ed2d0f81be26
TCGA-75-5146	NA	M0	N0	Stage IB	6th	T2	Non-Small Cell Lung Cancer	Lung Adenocarcinoma	58.25	1:Recurred/Progressed	38149	0.3219	Lung Adenocarcinoma	NA	NA	No	No	NA	NA	C34.3	2320082	C34.3	YES	NA	NO	NA	NO	NA	NA	NA	Peripheral Lung	0.8	NA	NA	NA	155	NO	NA	NA	NA	NA	LUAD	77.79	0:LIVING	NA	1d276b62-5e64-48fb-b2ce-5192b511fe37	373c5231-b6ae-49db-ac0d-d674a0c9c100	TCGA-75-5146.5ee0c2c4-3441-46d7-944e-3267f5c3abb6.pdf	5ee0c2c4-3441-46d7-944e-3267f5c3abb6
TCGA-75-5147	NA	M0	N0	Stage IB	6th	T2	Non-Small Cell Lung Cancer	Lung Adenocarcinoma	43.79	0:DiseaseFree	38149	0.414	Lung Adenocarcinoma	NA	NA	No	No	NA	NA	C34.1	2320082	C34.1	YES	NA	NO	NA	NO	NA	NA	NA	Peripheral Lung	0.7	NA	NA	NA	43	NO	NA	NA	NA	NA	LUAD	43.79	0:LIVING	NA	d2824e6d-3784-45c2-9b0f-52b17356b5da	f9f9c1dd-8462-4560-82b8-aea4309854c9	TCGA-75-5147.ed8a2523-6046-402e-8ebd-a53b558800b2.pdf	ed8a2523-6046-402e-8ebd-a53b558800b2
TCGA-75-6203	NA	M0	N2	Stage IIIA	6th	T2	Non-Small Cell Lung Cancer	Lung Adenocarcinoma	NA	0:DiseaseFree	8/15/11	0.0169	Lung Adenocarcinoma	NA	NA	No	No	NA	NA	C34.3	2279175	C34.3	YES	2008	NO	NA	NA	NA	NA	NA	NA	1	NA	NA	NA	12	NA	NA	NA	NA	NA	LUAD	NA	0:LIVING	NA	a8d6694c-a213-4544-ac0b-63bce16d8f4e	336eb991-5705-4bc0-a167-6d7f82f81697	TCGA-75-6203.467f2c05-6b71-4901-a707-cf8f771fe956.pdf	467f2c05-6b71-4901-a707-cf8f771fe956
TCGA-75-6205	NA	M0	N0	Stage IB	7th	T2a	Non-Small Cell Lung Cancer	Lung Adenocarcinoma	NA	NA	7/21/11	0.1084	Lung Adenocarcinoma	NA	NA	No	No	NA	NA	C34.1	2279175	C34.1	YES	2006	NO	NA	NA	NA	NA	NA	Peripheral Lung	0.7	NA	NA	NA	46	NA	NA	NA	NA	NA	LUAD	NA	1:DECEASED	NA	9a63f744-4ed4-4b4d-aac6-f9bda66aa563	d845174b-1a04-4d22-b34f-c48d7ae35233	TCGA-75-6205.50af99e1-fe4a-4d65-86c0-59fd699433e3.pdf	50af99e1-fe4a-4d65-86c0-59fd699433e3
TCGA-75-6206	NA	M0	N0	Stage IB	6th	T2	Non-Small Cell Lung Cancer	Lung Adenocarcinoma	85.09	0:DiseaseFree	7/21/11	0.4203	Lung Adenocarcinoma	NA	NA	No	No	NA	NA	C34.1	2279175	C34.1	YES	NA	NO	NA	NA	NA	NA	NA	Peripheral Lung	0.7	NA	NA	NA	NA	NA	NA	NA	NA	NA	LUAD	85.09	0:LIVING	NA	c4c1469d-752f-42b6-8686-714ad4a8ac97	4afc6152-819b-4e55-817d-df8a42eb0d36	TCGA-75-6206.ad913d82-cb95-477f-8eeb-dba23f5c85c8.pdf	ad913d82-cb95-477f-8eeb-dba23f5c85c8
TCGA-75-6207	NA	M0	N2	Stage IIIA	6th	T2	Non-Small Cell Lung Cancer	Lung Adenocarcinoma	NA	NA	7/21/11	0.3714	Lung Adenocarcinoma	NA	NA	No	No	NA	NA	C34.1	2279175	C34.9	YES	2007	NO	NA	NA	NA	NA	NA	Peripheral Lung	1	NA	NA	NA	60	NA	NA	NA	NA	NA	LUAD	NA	1:DECEASED	NA	58babefe-7e81-4594-ba29-50d1de92a5ab	323d4a3b-38d8-4428-9135-437a839dc8e4	TCGA-75-6207.46e1c8e2-5603-41c4-8b84-552ba6537ff1.pdf	46e1c8e2-5603-41c4-8b84-552ba6537ff1
TCGA-75-6211	NA	M0	N0	Stage IB	6th	T2	Non-Small Cell Lung Cancer	Lung Adenocarcinoma	NA	NA	7/21/11	0.5311	Lung Adenocarcinoma	NA	NA	No	No	NA	NA	C34.1	2279175	C34.9	YES	2009	NO	NA	NA	NA	NA	NA	NA	0.8	NA	NA	NA	300	NA	NA	NA	NA	NA	LUAD	NA	1:DECEASED	NA	2db08267-d346-4d42-aac0-b76831903253	55f79464-e4d9-47be-8ce8-c4959e9eb753	TCGA-75-6211.7dff638f-e4c9-495b-95a0-00bb2a753378.pdf	7dff638f-e4c9-495b-95a0-00bb2a753378
TCGA-75-6212	NA	M0	N1	Stage IIB	6th	T2	Non-Small Cell Lung Cancer	Lung Adenocarcinoma	44.02	1:Recurred/Progressed	7/21/11	0.2365	Lung Adenocarcinoma	NA	NA	No	No	NA	NA	C34.3	2413218	C34.3	YES	NA	NO	NA	NA	NA	NA	NA	Peripheral Lung	2.5	NA	NA	NA	22	NA	NA	NA	NA	NA	LUAD	49.8	1:DECEASED	NA	23069f19-eba5-4ea5-ae7d-1ee4399ce7c1	4f516204-3c17-4df0-b9bb-6b6dc9af4fd2	TCGA-75-6212.6749d901-d37c-4ef9-b0a0-0ee0ee1d7f0e.pdf	6749d901-d37c-4ef9-b0a0-0ee0ee1d7f0e
TCGA-75-6214	NA	M0	N2	Stage IIIA	6th	T2	Non-Small Cell Lung Cancer	Lung Adenocarcinoma	13.76	1:Recurred/Progressed	39793	0.519	Lung Adenocarcinoma	NA	NA	No	No	NA	NA	C34.1	2279175	C34.1	YES	NA	NO	NA	NA	NA	NA	NA	Peripheral Lung	1.9	NA	NA	NA	621	NA	NA	NA	NA	NA	LUAD	36.63	1:DECEASED	NA	32592562-11fa-435a-b40b-2b242bae53aa	7dceaead-79bb-4e91-a724-f0fae56442ce	TCGA-75-6214.e3473dc5-927a-466f-ac60-0ac0771a8b1f.pdf	e3473dc5-927a-466f-ac60-0ac0771a8b1f
TCGA-75-7025	NA	M0	N0	Stage IB	6th	T2	Non-Small Cell Lung Cancer	Lung Adenocarcinoma	48.65	1:Recurred/Progressed	39763	0.2153	Lung Adenocarcinoma	NA	NA	No	No	NA	NA	C34.1	2279175	C34.1	YES	NA	NO	NA	NA	NA	NA	NA	Peripheral Lung	0.6	NA	NA	NA	33	NA	NA	NA	NA	NA	LUAD	108.57	0:LIVING	NA	681b1176-9676-44d3-892c-1d5dba1ce25b	9cea4206-b460-433b-bf50-29c56cb8e33d	TCGA-75-7025.6d05110b-1a5f-4002-b140-00a36c5c102b.pdf	6d05110b-1a5f-4002-b140-00a36c5c102b
TCGA-75-7027	NA	M0	N0	Stage IB	6th	T2	Non-Small Cell Lung Cancer	Lung Adenocarcinoma	96.88	1:Recurred/Progressed	39793	0.657	Lung Adenocarcinoma	NA	NA	No	No	NA	NA	C34.3	2279175	C34.3	YES	NA	NO	NA	NA	NA	NA	NA	Peripheral Lung	1.4	NA	NA	NA	195	NA	NA	NA	NA	NA	LUAD	100.49	0:LIVING	NA	488646a1-0bdb-45f8-8c30-bef006924511	b24cfbec-f890-4685-9e7f-405da7eac9ad	TCGA-75-7027.04803f1d-6cb8-44ec-b4f1-11f1308dc840.pdf	04803f1d-6cb8-44ec-b4f1-11f1308dc840
TCGA-75-7030	NA	M0	N0	Stage IIB	6th	T3	Non-Small Cell Lung Cancer	Lung Adenocarcinoma	NA	0:DiseaseFree	8/16/11	0	Lung Adenocarcinoma	NA	NA	No	No	NA	NA	C34.3	2279175	C34.3	YES	2007	NO	NA	NA	NA	NA	NA	Peripheral Lung	0.6	NA	NA	NA	24	NA	NA	NA	NA	NA	LUAD	NA	0:LIVING	NA	df576520-a6b6-4c9b-8d06-3f59cc5342fd	56c937b3-b48f-4662-b992-3265dbb6bc7d	TCGA-75-7030.34fb09ff-9b3b-4197-8fb7-91fe66981ac2.pdf	34fb09ff-9b3b-4197-8fb7-91fe66981ac2
TCGA-75-7031	NA	M0	N0	Stage IB	6th	T2	Non-Small Cell Lung Cancer	Lung Adenocarcinoma	NA	0:DiseaseFree	8/16/11	0.3691	Lung Adenocarcinoma	NA	NA	No	No	NA	NA	C34.1	2279175	C34.1	YES	2008	NO	NA	NA	NA	NA	NA	Peripheral Lung	0.9	NA	NA	NA	190	NA	NA	NA	NA	NA	LUAD	NA	0:LIVING	NA	4efc2dac-6330-4b7a-a529-a27285f5fc23	54984e66-1d2a-4a62-a5aa-847bc12e02fc	TCGA-75-7031.0f516d64-bec9-42ff-9432-d626193c3dd2.pdf	0f516d64-bec9-42ff-9432-d626193c3dd2
TCGA-78-7143	62	M0	N0	Stage IB	6th	T2	Non-Small Cell Lung Cancer	Lung Adenocarcinoma	151.38	1:Recurred/Progressed	9/23/11	0.1974	Lung Adenocarcinoma	NA	NA	No	No	NA	NA	C34.1	2320082	C34.1	YES	1992	NO	NA	NO	NA	NA	NA	Central Lung	1.1	NA	NA	NA	39	NO	NA	NA	NA	NA	LUAD	162.98	1:DECEASED	NA	54254f5a-50e8-4150-a9b7-56a0470d2a56	ee72f78d-e5db-4c99-9034-0b5bbf6df849	TCGA-78-7143.083bd90a-b596-4a8b-84f5-97ca17cee7fa.pdf	083bd90a-b596-4a8b-84f5-97ca17cee7fa
TCGA-78-7145	52	M1	N1	Stage IV	6th	T4	Non-Small Cell Lung Cancer	Lung Adenocarcinoma	13.86	1:Recurred/Progressed	9/23/11	0.5585	Lung Adenocarcinoma	NA	NA	No	No	NA	NA	C34.2	2279175	C34.2	YES	2000	NO	NA	NO	NA	NA	NA	Peripheral Lung	1.4	NA	NA	NA	157	NO	NA	NA	NA	NA	LUAD	27.14	1:DECEASED	NA	4ef872e1-82c9-4939-9248-41ed9d3085b2	6b0b11c9-2adc-4b55-b7bb-cf67b11cab86	TCGA-78-7145.b9516a4e-5bc3-47f6-8ca3-f1e5abf71b34.pdf	b9516a4e-5bc3-47f6-8ca3-f1e5abf71b34
TCGA-78-7146	71	M0	N2	Stage IIIA	6th	T2	Non-Small Cell Lung Cancer	Lung Adenocarcinoma	NA	NA	9/28/11	0.5733	Lung Adenocarcinoma	NA	NA	No	No	NA	NA	C34.3	2321177	C34.3	YES	1999	NO	NA	NO	NA	NA	NA	Peripheral Lung	0.8	NA	NA	NA	NA	NO	NA	NA	NA	NA	LUAD	5.68	1:DECEASED	NA	ff9def3d-17e5-4ef6-b74e-933f11ed6f00	98a8d751-4efd-442e-a242-0fe399c2586f	TCGA-78-7146.3ff87253-3d93-4283-8052-499cd0edea85.pdf	3ff87253-3d93-4283-8052-499cd0edea85
TCGA-78-7147	67	M0	N1	Stage IIB	6th	T2	Non-Small Cell Lung Cancer	Lung Adenocarcinoma	18.99	1:Recurred/Progressed	9/28/11	0.5989	Lung Adenocarcinoma	NA	NA	No	No	NA	NA	C34.1	2279175	C34.1	YES	2001	NO	NA	NO	NA	NA	NA	Peripheral Lung	0.9	NA	NA	NA	282	NO	NA	NA	NA	NA	LUAD	19.25	1:DECEASED	NA	e7d30bc2-42e8-49c5-a5b3-9f58411b007a	5d0e7b83-5577-450a-b1a5-59ca03fc3bc5	TCGA-78-7147.0f5ad63e-a072-4f02-8f88-1d75fabd3a4b.pdf	0f5ad63e-a072-4f02-8f88-1d75fabd3a4b
TCGA-78-7148	71	M0	N1	Stage IIB	6th	T2	Non-Small Cell Lung Cancer	Lung Adenocarcinoma	5.98	1:Recurred/Progressed	40279	0.2875	Lung Adenocarcinoma	NA	NA	No	No	NA	NA	C34.1	2321177	C34.1	YES	2001	NO	NA	NO	NA	NA	NA	Peripheral Lung	0.9	NA	NA	NA	204	NO	NA	NA	NA	NA	LUAD	20.57	1:DECEASED	NA	e8060c45-451d-4779-9584-f284db47e63e	f40fdd2f-868d-4cda-952e-bd385e8cc84c	TCGA-78-7148.5c97d03f-3dfc-4876-ab9e-ad2f4606d62b.pdf	5c97d03f-3dfc-4876-ab9e-ad2f4606d62b
TCGA-78-7149	71	M0	N0	Stage IIIB	6th	T4	Non-Small Cell Lung Cancer	Lung Adenocarcinoma	129.43	0:DiseaseFree	40248	0.2501	Lung Adenocarcinoma	NA	NA	No	No	NA	NA	C34.3	2321177	C34.3	YES	2002	NO	NA	NO	NA	NA	NA	Central Lung	1	NA	NA	NA	135	NO	NA	NA	NA	NA	LUAD	129.43	0:LIVING	NA	2de1ba51-eae1-4a54-b7cd-d6d739fdc39d	bff592ed-0ba6-44c2-b04e-0aad7b73089d	TCGA-78-7149.2211dcab-03dd-493c-9131-684a9accea7a.pdf	2211dcab-03dd-493c-9131-684a9accea7a
TCGA-78-7150	59	M0	N1	Stage IIB	6th	T2	Non-Small Cell Lung Cancer	Lung Adenocarcinoma	4.57	1:Recurred/Progressed	9/28/11	0.4589	Lung Adenocarcinoma	NA	NA	No	No	NA	NA	C34.3	2279175	C34.3	YES	2002	NO	NA	NO	NA	NA	NA	Central Lung	0.9	NA	NA	NA	349	NO	NA	NA	NA	NA	LUAD	21.88	1:DECEASED	NA	a0e57b39-960e-4e46-8aa0-d0ee2fd9a7cc	4a1d97dd-fdd4-4c57-8dda-7b320237af36	TCGA-78-7150.99bec792-e05e-49fd-8601-5f51e876e614.pdf	99bec792-e05e-49fd-8601-5f51e876e614
TCGA-78-7152	65	M0	N0	Stage IB	6th	T2	Non-Small Cell Lung Cancer	Lung Adenocarcinoma	39.49	1:Recurred/Progressed	9/29/11	0.1601	Lung Adenocarcinoma	NA	NA	No	No	NA	NA	C34.1	2321177	C34.1	YES	2003	NO	NA	NO	NA	NA	NA	Peripheral Lung	0.9	NA	NA	NA	175	NO	NA	NA	NA	NA	LUAD	39.91	1:DECEASED	NA	b56dad1e-2fd5-47d8-9cc7-a54be9a1bae2	98bbbf97-fbf4-4cbc-9536-f11febbf350b	TCGA-78-7152.4ee9aa80-a04b-4220-8657-0b05af9da97c.pdf	4ee9aa80-a04b-4220-8657-0b05af9da97c
TCGA-78-7153	65	M0	N0	Stage IB	6th	T2	Non-Small Cell Lung Cancer	Lung Adenocarcinoma	119.42	0:DiseaseFree	9/29/11	0.2107	Lung Adenocarcinoma	NA	NA	No	No	NA	NA	C34.8	2321177	C34.8	YES	2003	NO	NA	NO	NA	NA	NA	Peripheral Lung	1	NA	NA	NA	107	NO	NA	NA	NA	NA	LUAD	119.42	0:LIVING	NA	c353f949-5f66-4a2c-b8f0-17be8bf19e0a	f9e817fa-fc13-419f-9039-ee7422f0d10d	TCGA-78-7153.14c2a5e1-cef1-4076-952d-8cf9061befff.pdf	14c2a5e1-cef1-4076-952d-8cf9061befff
TCGA-78-7154	72	M0	N2	Stage IIIA	6th	T3	Non-Small Cell Lung Cancer	Lung Adenocarcinoma	NA	NA	9/27/11	0.3566	Lung Adenocarcinoma	NA	NA	No	No	NA	NA	C34.1	2279175	C34.1	YES	2003	NO	NA	NO	NA	NA	NA	Peripheral Lung	0.9	NA	NA	NA	196	NO	NA	NA	NA	NA	LUAD	19.48	1:DECEASED	NA	d288b69f-1e79-4429-8646-9994b7c54f8f	5a9f5ccb-635d-440e-ad03-fde8f63a2233	TCGA-78-7154.00bdbfd9-ca96-4c34-b4c1-eae63818fa93.pdf	00bdbfd9-ca96-4c34-b4c1-eae63818fa93
TCGA-78-7155	68	M0	N0	Stage IB	6th	T2	Non-Small Cell Lung Cancer	Lung Adenocarcinoma	6.87	1:Recurred/Progressed	9/28/11	0.4353	Lung Adenocarcinoma	NA	NA	No	No	NA	NA	C34.1	2279175	C34.1	YES	2005	NO	NA	NO	NA	NA	NA	Peripheral Lung	0.9	NA	NA	NA	1293	NO	NA	NA	NA	NA	LUAD	38.47	1:DECEASED	NA	fc79086c-af9a-4c27-b074-f7050b6f3381	284de41b-6ad8-4c29-9eca-9a841cd7c3b7	TCGA-78-7155.0a07b1a2-095d-4da1-ba4f-112169b62971.pdf	0a07b1a2-095d-4da1-ba4f-112169b62971
TCGA-78-7156	62	M1	N1	Stage IV	6th	T4	Non-Small Cell Lung Cancer	Lung Adenocarcinoma	NA	NA	9/29/11	0.1115	Lung Adenocarcinoma	NA	NA	No	No	NA	NA	C34.9	2321177	C34.9	YES	2006	NO	NA	NO	NA	NA	NA	Peripheral Lung	1.1	NA	NA	NA	245	NO	NA	NA	NA	NA	LUAD	32.06	1:DECEASED	NA	7b0622ab-63ea-483f-ae40-d3ea587bdbba	fab452a2-a57a-4d63-80bc-2ad2b5a20f03	TCGA-78-7156.28b28933-7e87-4a7b-a17b-170e494d1a30.pdf	28b28933-7e87-4a7b-a17b-170e494d1a30
TCGA-78-7158	59	M0	N2	Stage IIIB	6th	T4	Non-Small Cell Lung Cancer	Lung Adenocarcinoma	4.34	1:Recurred/Progressed	9/15/11	0.1432	Lung Adenocarcinoma	NA	NA	No	No	NA	NA	C34.3	2321177	C34.3	YES	2007	NO	NA	NO	NA	NA	NA	Peripheral Lung	1.1	NA	NA	NA	208	NO	NA	NA	NA	NA	LUAD	5.88	1:DECEASED	NA	501c987e-d1eb-48a9-89eb-72a5062c90b4	ee0d4640-5609-430e-8b80-3058a3f313a8	TCGA-78-7158.1ac638bd-3da2-472d-90bf-1e100bfcdb19.pdf	1ac638bd-3da2-472d-90bf-1e100bfcdb19
TCGA-78-7159	60	M0	NX	Stage IA	6th	T1	Non-Small Cell Lung Cancer	Lung Adenocarcinoma	64.85	0:DiseaseFree	9/27/11	0.244	Lung Adenocarcinoma	NA	NA	No	No	NA	NA	C34.1	2321177	C34.1	YES	2008	NO	NA	NO	NA	NA	NA	Peripheral Lung	1.1	NA	NA	NA	249	NO	NA	NA	NA	NA	LUAD	64.85	0:LIVING	NA	4d153600-81f9-44fb-b485-6355ec306d6a	785daa57-5e12-4b23-8287-384d46e55e57	TCGA-78-7159.abb2f0e8-b167-4ffb-a52d-2116d4a919c6.pdf	abb2f0e8-b167-4ffb-a52d-2116d4a919c6
TCGA-78-7160	61	M1	N2	Stage IV	6th	T4	Non-Small Cell Lung Cancer	Lung Adenocarcinoma	NA	NA	9/29/11	0.0345	Lung Adenocarcinoma	NA	NA	No	No	NA	NA	C34.3	2321177	C34.3	YES	2008	NO	NA	NO	NA	NA	NA	Central Lung	0.8	NA	NA	NA	37	NO	NA	NA	NA	NA	LUAD	22.9	1:DECEASED	NA	c1a01e8c-1f7e-4e24-bfad-90b73f88e992	d0090140-e835-484e-bef0-e83011931b66	TCGA-78-7160.a654d277-9f15-4e8b-b1a5-93fd802c5d36.pdf	a654d277-9f15-4e8b-b1a5-93fd802c5d36
TCGA-78-7161	69	M0	N0	Stage IIB	7th	T3	Non-Small Cell Lung Cancer	Lung Adenocarcinoma	5.32	1:Recurred/Progressed	10/27/11	0.4864	Lung Adenocarcinoma	NA	NA	No	No	NA	NA	C34.1	2321177	C34.1	YES	2011	NO	NA	NO	NA	NA	NA	Peripheral Lung	1	NA	NA	NA	149	YES	NA	NA	NA	NA	LUAD	9.56	1:DECEASED	NA	86faf16c-56fd-4b7b-a6b2-b4c83bec93e1	08acba8a-143f-43e6-9562-e41dcacba681	TCGA-78-7161.0a86e747-a5e2-4d91-8ebd-6ef80e11cbc8.pdf	0a86e747-a5e2-4d91-8ebd-6ef80e11cbc8
TCGA-78-7162	75	M0	N0	Stage IA	6th	T1	Non-Small Cell Lung Cancer	Lung Adenocarcinoma	90.01	1:Recurred/Progressed	40248	0.0574	Lung Adenocarcinoma	NA	NA	No	No	NA	NA	C34.1	2321177	C34.1	YES	1991	NO	NA	NO	NA	NA	NA	Peripheral Lung	0.7	NA	NA	NA	72	NO	NA	NA	NA	NA	LUAD	104.11	1:DECEASED	NA	16cd58db-d52c-403e-9e9c-6da2e99f6bad	5e9ed3d4-fad6-47fc-aa55-c7e710b76dc8	TCGA-78-7162.41e3d123-0a90-43e4-80b7-7be47de9fd16.pdf	41e3d123-0a90-43e4-80b7-7be47de9fd16
TCGA-78-7163	60	M0	N0	Stage IB	6th	T2	Non-Small Cell Lung Cancer	Lung Adenocarcinoma	238.11	0:DiseaseFree	9/26/11	0.3872	Lung Adenocarcinoma	NA	NA	No	No	NA	NA	C34.3	2279175	C34.3	YES	1992	NO	NA	NO	NA	NA	NA	Peripheral Lung	1.2	NA	NA	NA	24	NO	NA	NA	NA	NA	LUAD	238.11	0:LIVING	NA	5abd6651-69be-42f8-bdc0-308e68136d31	96bd691f-1807-456a-bef1-cb5018f5b0b1	TCGA-78-7163.40948ca8-3075-47ef-a679-94ea5dc29a08.pdf	40948ca8-3075-47ef-a679-94ea5dc29a08
TCGA-78-7166	84	M0	N1	Stage IIB	6th	T2	Non-Small Cell Lung Cancer	Lung Adenocarcinoma	NA	NA	9/28/11	0.0935	Lung Adenocarcinoma	NA	NA	No	Yes	NA	NA	C34.3	2279175	C34.3	YES	2002	NO	NA	NO	NA	NA	NA	Central Lung	0.9	NA	NA	NA	184	NO	NA	NA	NA	NA	LUAD	8.48	1:DECEASED	NA	b40d0849-f4ef-4a14-9732-9beb708cb46b	7ec420fc-c770-4cb8-a186-8ce94f791444	TCGA-78-7166.e2ddc3ba-8151-4f3e-9219-cd3147ea5029.pdf	e2ddc3ba-8151-4f3e-9219-cd3147ea5029
TCGA-78-7167	77	M1	N0	Stage IV	6th	T2	Non-Small Cell Lung Cancer	Lung Adenocarcinoma	23.85	1:Recurred/Progressed	40279	0.4895	Lung Adenocarcinoma	NA	NA	No	No	NA	NA	C34.9	2323004	C34.9	YES	2002	NO	NA	NO	NA	NA	NA	Peripheral Lung	0.7	NA	NA	NA	158	NO	NA	NA	NA	NA	LUAD	88.07	1:DECEASED	NA	fe3eeeb6-0db4-46d7-a020-55604d474c12	e58e47db-7d0b-4ccc-8878-9b1e78e3b365	TCGA-78-7167.a164a9ae-8f90-4deb-83ce-8f111897e5d6.pdf	a164a9ae-8f90-4deb-83ce-8f111897e5d6
TCGA-78-7220	53	M0	N2	Stage IIIA	6th	T2	Non-Small Cell Lung Cancer	Lung Adenocarcinoma	17.44	1:Recurred/Progressed	41132	0.5333	Lung Adenocarcinoma	NA	NA	No	No	NA	NA	C34.1	2321177	C34.1	YES	2000	NO	NA	NO	NA	NA	NA	Peripheral Lung	0.7	NA	NA	NA	NA	NO	NA	NA	NA	NA	LUAD	26.51	1:DECEASED	NA	fd5c44ef-ea50-4fba-9e8d-e371cf34ebdb	98038913-75d0-41a6-ac67-a9263f5ab18a	TCGA-78-7220.b7e36c31-539e-4cab-81e3-23843b4c0068.pdf	b7e36c31-539e-4cab-81e3-23843b4c0068
TCGA-78-7535	45	M0	N0	Stage IB	6th	T2	Non-Small Cell Lung Cancer	Lung Adenocarcinoma	26.58	1:Recurred/Progressed	1/19/12	0.7843	Lung Adenocarcinoma	NA	NA	No	No	NA	NA	C34.1	2279175	C34.1	YES	2000	NO	NA	NO	NA	NA	NA	NA	1.2	NA	NA	NA	140	NO	NA	NA	NA	NA	LUAD	31.18	1:DECEASED	NA	46592b7b-6968-42a6-83af-0917c9f4a9a5	c0a8c73c-35ba-4724-b13a-9a9986af36c0	TCGA-78-7535.217e5c9a-950f-46c0-a022-5ece5205d9d4.pdf	217e5c9a-950f-46c0-a022-5ece5205d9d4
TCGA-78-7536	69	M0	N2	Stage IIIA	6th	T2	Non-Small Cell Lung Cancer	Lung Adenocarcinoma	7.59	1:Recurred/Progressed	1/19/12	0.7212	Lung Adenocarcinoma	NA	NA	No	No	NA	NA	C34.1	2279175	C34.1	YES	2001	NO	NA	NO	NA	NA	NA	NA	1.1	NA	NA	NA	489	NO	NA	NA	NA	NA	LUAD	8.02	1:DECEASED	NA	daf0e08e-1738-43f8-874a-b37d79cbe3a7	359f80d0-faea-42ad-82c7-e34d238a3a3e	TCGA-78-7536.543b5396-e92f-436e-93c5-1324b9171598.pdf	543b5396-e92f-436e-93c5-1324b9171598
TCGA-78-7537	72	M0	N0	Stage IB	6th	T2	Non-Small Cell Lung Cancer	Lung Adenocarcinoma	NA	NA	1/13/12	0.1285	Lung Adenocarcinoma	NA	NA	No	No	NA	NA	C34.1	2321177	C34.1	YES	2002	NO	NA	NO	NA	NA	NA	NA	0.9	NA	NA	NA	129	NO	NA	NA	NA	NA	LUAD	53.29	1:DECEASED	NA	67a2bc21-7c87-4678-997d-a434de672436	42395277-99e9-40db-8fae-b91681b9fd4e	TCGA-78-7537.0bb9490c-1fb1-4d36-85a4-435565e9db53.pdf	0bb9490c-1fb1-4d36-85a4-435565e9db53
TCGA-78-7539	75	M0	N0	Stage IIA	7th	T2b	Non-Small Cell Lung Cancer	Lung Adenocarcinoma	22.6	1:Recurred/Progressed	1/19/12	0.3206	Lung Adenocarcinoma	NA	NA	No	No	NA	NA	C34.1	2321177	C34.1	YES	2011	NO	NA	NO	NA	NA	NA	NA	0.9	NA	NA	NA	412	NO	NA	NA	NA	NA	LUAD	25.99	0:LIVING	NA	7be86a90-6da8-4c01-8a7a-bc5cfef9894f	d342edd9-680a-40d4-bb18-9cd7810bb052	TCGA-78-7539.686bc9a9-71b6-4c27-a76d-4ca9713fbdbe.pdf	686bc9a9-71b6-4c27-a76d-4ca9713fbdbe
TCGA-78-7540	66	M0	N0	Stage IB	6th	T2	Non-Small Cell Lung Cancer	Lung Adenocarcinoma	NA	NA	1/18/12	0.1948	Lung Adenocarcinoma	NA	NA	No	No	NA	NA	C34.3	2320447	C34.3	YES	1999	NO	NA	NO	NA	NA	NA	NA	1.3	NA	NA	NA	25	NO	NA	NA	NA	NA	LUAD	39.32	1:DECEASED	NA	05534064-8b43-4c82-95da-70fd83bd6560	df16b5d4-5e5d-455c-9c5f-a151e5864557	TCGA-78-7540.95cad21d-0a35-4ac7-9163-f5b7bb21e18d.pdf	95cad21d-0a35-4ac7-9163-f5b7bb21e18d
TCGA-78-7542	56	M0	N0	Stage IB	6th	T2	Non-Small Cell Lung Cancer	Lung Adenocarcinoma	NA	NA	1/13/12	0.4019	Lung Adenocarcinoma	NA	NA	No	No	NA	NA	C34.1	2279175	C34.1	YES	1993	NO	NA	NO	NA	NA	NA	NA	1	NA	NA	NA	300	NO	NA	NA	NA	NA	LUAD	10.55	1:DECEASED	NA	e64f76e4-f748-4d9e-ba71-53e2818a7920	43b96e20-df08-4c56-915f-5d626f90c415	TCGA-78-7542.07a2fac9-0532-442e-ae75-5a7cc5d298d4.pdf	07a2fac9-0532-442e-ae75-5a7cc5d298d4
TCGA-78-7633	67	M0	N0	Stage IB	6th	T2	Non-Small Cell Lung Cancer	Lung Adenocarcinoma	47.63	1:Recurred/Progressed	1/31/12	0.3107	Lung Adenocarcinoma	NA	NA	No	Yes	NA	NA	C34.1	2321177	C34.1	YES	2009	NO	NA	NO	NA	NA	NA	NA	1	NA	NA	NA	91	NO	NA	NA	NA	NA	LUAD	50.2	1:DECEASED	NA	44218b35-219c-4ad9-a01e-fde14067c4c0	b49eb906-19c3-4eb7-93f7-1c37bc85ce61	TCGA-78-7633.b1031a29-f3af-4f4f-a3d2-1be59c524222.pdf	b1031a29-f3af-4f4f-a3d2-1be59c524222
TCGA-78-8640	59	M0	N1	Stage IIA	6th	T1	Non-Small Cell Lung Cancer	Lung Adenocarcinoma	232	0:DiseaseFree	10/23/12	0.1728	Lung Adenocarcinoma	NA	NA	No	No	NA	NA	C34.1	2279175	C34.1	YES	1994	NO	NA	NO	NA	NA	NA	Peripheral Lung	0.8	NA	NA	NA	NA	NO	NA	NO	NA	NA	LUAD	232	0:LIVING	NA	18478121-f1d1-4bdd-9511-8ab22f4a0660	7dbabdaa-9fdf-4a94-815a-a493b5dac4ce	TCGA-78-8640.b39fa23e-bac4-49c9-919b-6e6d4cb8d90d.pdf	b39fa23e-bac4-49c9-919b-6e6d4cb8d90d
TCGA-78-8648	58	M0	N0	Stage IIB	6th	T3	Non-Small Cell Lung Cancer	Lung Adenocarcinoma	23.65	1:Recurred/Progressed	10/23/12	0	Lung Adenocarcinoma	NA	NA	No	No	NA	NA	C34.1	2279175	C34.1	YES	2002	NO	NA	NO	NA	NA	NA	Peripheral Lung	1.2	NA	NA	NA	NA	NO	NA	YES	NA	NA	LUAD	39.72	1:DECEASED	NA	5ace9608-d38a-42f2-a877-ec7c9d211808	79843244-8e55-4f0b-9282-20ffc846e690	TCGA-78-8648.a439594e-b536-4bd3-a77a-fb50304de9a2.pdf	a439594e-b536-4bd3-a77a-fb50304de9a2
TCGA-78-8655	77	M0	N0	Stage IA	6th	T1	Non-Small Cell Lung Cancer	Lung Adenocarcinoma	77.53	0:DiseaseFree	10/23/12	0.2619	Lung Adenocarcinoma	NA	NA	No	No	NA	NA	C34.3	2321177	C34.3	YES	2003	NO	NA	NO	NA	NA	NA	Peripheral Lung	0.8	NA	NA	NA	NA	NO	NA	NA	NA	NA	LUAD	77.53	0:LIVING	NA	a905d275-9283-4fa6-bbbf-46019bd1bcb7	e3ab8511-d37d-4cec-a954-cfc616b2cefd	TCGA-78-8655.4290edb6-487a-4c0b-8569-aae7245a037b.pdf	4290edb6-487a-4c0b-8569-aae7245a037b
TCGA-78-8660	69	M0	N1	Stage IIB	6th	T2	Non-Small Cell Lung Cancer	Lung Adenocarcinoma	7.95	1:Recurred/Progressed	10/23/12	0.0071	Lung Adenocarcinoma	NA	NA	No	Yes, History of Prior Malignancy	NA	NA	C34.3	2279175	C34.3	YES	2005	NO	NA	NO	NA	NA	NA	Peripheral Lung	1.1	NA	NA	NA	NA	NO	NA	YES	NA	NA	LUAD	10.55	1:DECEASED	NA	781f40c9-c099-4c96-8269-ebe2a449c93d	597244d5-db58-435e-9ddb-98e0c2ec97fd	TCGA-78-8660.2c53d65a-d792-41bc-a6c3-cd2d079a5386.pdf	2c53d65a-d792-41bc-a6c3-cd2d079a5386
TCGA-78-8662	53	M0	N0	Stage IB	6th	T2	Non-Small Cell Lung Cancer	Lung Adenocarcinoma	100	1:Recurred/Progressed	10/23/12	0.7394	Lung Adenocarcinoma	NA	NA	No	No	NA	NA	C34.1	2279175	C34.1	YES	2000	NO	NA	NO	NA	NA	NA	Peripheral Lung	NA	NA	NA	NA	NA	NO	NA	YES	NA	NA	LUAD	110.41	1:DECEASED	NA	16e64a1e-08b0-4c27-8c69-fa64551f8ca4	cffeea21-61c8-4f86-b8d3-e67b019768cc	TCGA-78-8662.fb1023d3-d221-4dbb-80f9-0c3dd7b0750f.pdf	fb1023d3-d221-4dbb-80f9-0c3dd7b0750f
TCGA-80-5607	NA	M0	N1	Stage IIB	6th	T2	Non-Small Cell Lung Cancer	Lung Adenocarcinoma	NA	0:DiseaseFree	39793	0.099	Lung Adenocarcinoma	NA	NA	No	Yes	NA	NA	C34.1	2279175	C34.1	YES	2007	NO	NA	NA	NA	NA	NA	Peripheral Lung	1.4	NA	NA	NA	122	NA	NA	NA	NA	NA	LUAD	NA	0:LIVING	NA	645903b5-ba37-48a1-985b-a019b8db3236	4736860e-fd90-40d1-815e-e1d164123dd8	TCGA-80-5607.6c775590-55a2-4e85-b511-afd2fa76cabc.pdf	6c775590-55a2-4e85-b511-afd2fa76cabc
TCGA-80-5608	NA	M0	N0	Stage IA	6th	T1	Non-Small Cell Lung Cancer	Lung Adenocarcinoma	93.04	0:DiseaseFree	8/15/11	0.4499	Lung Adenocarcinoma	NA	NA	No	No	NA	NA	C34.1	2279175	C34.1	YES	NA	NO	NA	NA	NA	NA	NA	Peripheral Lung	1.2	NA	NA	NA	148	NA	NA	NA	NA	NA	LUAD	93.04	0:LIVING	NA	5c06d97f-2aaa-43de-b085-09d7829356ba	20c166c8-6e1f-44b0-81ba-c41add0e0466	TCGA-80-5608.a4f3469b-1aae-424f-9135-7e6bfcc08d03.pdf	a4f3469b-1aae-424f-9135-7e6bfcc08d03
TCGA-80-5611	NA	M0	N0	Stage IB	6th	T2	Non-Small Cell Lung Cancer	Lung Adenocarcinoma	85.25	0:DiseaseFree	7/26/11	0.5728	Lung Adenocarcinoma	NA	NA	No	Yes	NA	NA	C34.1	2312046	C34.1	YES	NA	NO	NA	NA	NA	NA	NA	Peripheral Lung	1.2	NA	NA	NA	NA	NA	NA	NA	NA	NA	LUAD	85.25	0:LIVING	NA	e51f717f-72e8-400e-9f35-fc5dc32fdf71	97025733-075c-49a4-a587-ba54a1714207	TCGA-80-5611.42e15634-a742-4e7c-a795-e5fe6fd7b9aa.pdf	42e15634-a742-4e7c-a795-e5fe6fd7b9aa
TCGA-83-5908	59	M0	N0	Stage IA	6th	T1	Non-Small Cell Lung Cancer	Lung Adenocarcinoma	27.07	0:DiseaseFree	5/25/11	0.0276	Lung Adenocarcinoma	NA	NA	No	No	NA	NA	C34.1	2279175	C34.1	YES	2009	NO	90	NO	NA	NA	NA	NA	1.9	NA	NA	NA	NA	NO	NA	NA	NA	NA	LUAD	27.07	0:LIVING	NA	25d4ea9e-f773-4f11-bac9-64efdad73211	d2b8a9f4-7d70-43a0-b5f6-5b7365a03944	TCGA-83-5908.bf81e5a3-26db-4476-b553-38d4f6897309.pdf	bf81e5a3-26db-4476-b553-38d4f6897309
TCGA-86-6562	52	M0	N1	Stage IIA	7th	T2a	Non-Small Cell Lung Cancer	Lung Adenocarcinoma	9	1:Recurred/Progressed	6/21/11	0.3789	Lung Adenocarcinoma	NA	NA	No	No	NA	NA	C34.1	2279175	C34.1	YES	2011	NO	NA	NO	NA	NA	NA	Central Lung	1.9	NA	NA	NA	53	NA	NA	NA	NA	NA	LUAD	12.35	1:DECEASED	NA	dcd066ba-5894-453e-b1da-82092858c3db	de4bb1d0-8bd9-4614-85ca-c39d8c636bcc	TCGA-86-6562.b0e49ac9-6b9c-4e70-a4a9-10e0686e61aa.pdf	b0e49ac9-6b9c-4e70-a4a9-10e0686e61aa
TCGA-86-6851	73	M0	N1	Stage IIA	7th	T1b	Non-Small Cell Lung Cancer	Lung Adenocarcinoma	5.88	0:DiseaseFree	40370	0.1787	Lung Adenocarcinoma	NA	NA	No	No	NA	NA	C34.1	2321177	C34.1	YES	2011	NO	NA	NA	NA	NA	NA	NA	1	NA	NA	NA	809	NA	NA	NA	NA	NA	LUAD	5.88	0:LIVING	NA	035c0b2b-c722-443b-8962-db4ee92c7532	f8a79bdf-6b97-44be-9cf1-b51faeca5d63	TCGA-86-6851.519253c3-7e47-4c66-9149-65e622f1ba29.pdf	519253c3-7e47-4c66-9149-65e622f1ba29
TCGA-86-7701	66	M1	N0	Stage IV	7th	T2	Non-Small Cell Lung Cancer	Lung Adenocarcinoma	29.57	1:Recurred/Progressed	1/18/12	0.1685	Lung Adenocarcinoma	NA	NA	No	No	NA	NA	C34.1	2279175	C34.1	YES	2011	NO	80	NA	NA	NA	NA	Peripheral Lung	1.8	NA	NA	NA	NA	NA	NA	NA	NA	NA	LUAD	31.11	0:LIVING	NA	a3f6bc1c-19ab-4eeb-a9ac-3d2fac850bde	b355e6c2-b427-40e7-92a6-2c8c942db86f	TCGA-86-7701.711a97e9-ac1d-4f62-b488-a3eb8370841e.pdf	711a97e9-ac1d-4f62-b488-a3eb8370841e
TCGA-86-7711	70	M0	N1	Stage IIA	7th	T2a	Non-Small Cell Lung Cancer	Lung Adenocarcinoma	NA	NA	38394	0.4361	Lung Adenocarcinoma	NA	NA	No	No	NA	NA	C34.3	2279175	C34.3	YES	2011	NO	80	NO	NA	NA	NA	Peripheral Lung	1.8	NA	NA	NA	NA	NA	NA	NA	NA	NA	LUAD	34.36	1:DECEASED	NA	9c894668-88f5-4308-a1c0-6b8acc6aaaec	7ed47e1b-1d36-4f8a-a101-3ef0756ad08f	TCGA-86-7711.5a85d8a6-3533-4ac8-9fc9-437a81b436d6.pdf	5a85d8a6-3533-4ac8-9fc9-437a81b436d6
TCGA-86-7713	70	M0	N0	Stage IIA	7th	T2b	Non-Small Cell Lung Cancer	Lung Adenocarcinoma	38.01	0:DiseaseFree	38394	0.3677	Lung Adenocarcinoma	NA	NA	No	No	NA	NA	C34.2	2279175	C34.2	YES	2011	NO	80	NO	NA	NA	NA	Peripheral Lung	3	NA	NA	NA	135	NA	NA	NA	NA	NA	LUAD	38.01	0:LIVING	NA	cc68632c-b1e3-491b-b562-9468e2d1c101	a7347072-546c-4370-9214-96a17a713b27	TCGA-86-7713.0ec59eb0-0640-4d6b-b191-76bad8bb38d8.pdf	0ec59eb0-0640-4d6b-b191-76bad8bb38d8
TCGA-86-7714	61	M0	N2	Stage IIIA	7th	T1b	Non-Small Cell Lung Cancer	Lung Adenocarcinoma	NA	NA	39427	0.0639	Lung Adenocarcinoma	NA	NA	No	No	NA	NA	C34.3	2321177	C34.3	YES	2011	NO	100	NO	NA	NA	NA	Peripheral Lung	1.5	NA	NA	NA	61	NO	NA	NA	NA	NA	LUAD	20.53	1:DECEASED	NA	532c1852-76dd-489f-9380-36766d6e3c34	e40ad349-500b-49cb-977d-3dc18d0ccbf9	TCGA-86-7714.ae0a324f-8658-46b6-b870-a2642eea57a8.pdf	ae0a324f-8658-46b6-b870-a2642eea57a8
TCGA-86-7953	69	M0	N0	Stage IA	7th	T1b	Non-Small Cell Lung Cancer	Lung Adenocarcinoma	32.75	0:DiseaseFree	3/14/12	0.3506	Lung Adenocarcinoma	NA	NA	No	No	NA	NA	C34.1	2319351	C34.1	YES	2011	NO	NA	NA	NA	NA	NA	Peripheral Lung	3	NA	NA	NA	NA	NO	NA	NA	NA	NA	LUAD	32.75	0:LIVING	NA	54775a66-08cc-4f38-98f2-e7b2b5cec994	c85ed66e-c58b-45d9-82f6-8248b9e05338	TCGA-86-7953.1af715d0-9b4b-444f-b93e-53478cde8e58.pdf	1af715d0-9b4b-444f-b93e-53478cde8e58
TCGA-86-7954	68	M0	N0	Stage IB	7th	T2	Non-Small Cell Lung Cancer	Lung Adenocarcinoma	19.88	0:DiseaseFree	3/30/12	0.2595	Lung Adenocarcinoma	NA	NA	No	No	NA	NA	C34.3	2319351	C34.3	YES	2011	NO	100	NO	NA	NA	NA	Peripheral Lung	1.1	NA	NA	NA	NA	NO	NA	NA	NA	NA	LUAD	19.88	0:LIVING	NA	079ae0b3-b64b-4b8e-ab7d-225b8046568c	e63d9a32-593f-46e7-9d3b-866435cab585	TCGA-86-7954.6a0c9a64-8c57-412a-8b3c-efb8e0b184ea.pdf	6a0c9a64-8c57-412a-8b3c-efb8e0b184ea
TCGA-86-7955	62	M0	N0	Stage IB	7th	T2a	Non-Small Cell Lung Cancer	Lung Adenocarcinoma	26.94	1:Recurred/Progressed	3/14/12	0.6063	Lung Adenocarcinoma	NA	NA	No	No	NA	NA	C34.3	2279175	C34.3	YES	2011	NO	90	NO	NA	NA	NA	Peripheral Lung	2.1	NA	NA	NA	NA	NO	NA	NA	NA	NA	LUAD	35.22	0:LIVING	NA	0d0d83d9-d558-4d38-977b-6f1b2471beda	85e8a3bf-0536-4556-a40f-8a523c04b337	TCGA-86-7955.d6a25f15-9117-43b7-bbd4-132914a24d16.pdf	d6a25f15-9117-43b7-bbd4-132914a24d16
TCGA-86-8054	61	M0	N1	Stage IIB	7th	T2b	Non-Small Cell Lung Cancer	Lung Adenocarcinoma	37.71	0:DiseaseFree	38395	0.6	Lung Adenocarcinoma	NA	NA	No	No	NA	NA	C34.1	2428924	C34.1	YES	2011	NO	NA	NO	NA	NA	NA	Central Lung	1.7	NA	NA	NA	NA	NO	NA	NA	NA	NA	LUAD	37.71	0:LIVING	NA	0fe909ea-d52c-4b71-816f-57f62d4a5744	f716c981-41d1-479d-962e-881d6199abce	TCGA-86-8054.a47b8835-2314-4631-b55d-f99af91ad5e7.pdf	a47b8835-2314-4631-b55d-f99af91ad5e7
TCGA-86-8055	79	M0	N1	Stage IIA	7th	T2a	Non-Small Cell Lung Cancer	Lung Adenocarcinoma	NA	NA	38607	0.1831	Lung Adenocarcinoma	NA	NA	No	No	NA	NA	C34.1	2279175	C34.1	YES	2011	NO	80	NO	NA	NA	NA	Peripheral Lung	3.2	NA	NA	NA	NA	NO	NA	NA	NA	NA	LUAD	4.07	1:DECEASED	NA	34d8e84e-c3e1-417d-8b9b-8563d9fa0f8e	a3bf3f65-7b44-4993-a126-c76870dbbbac	TCGA-86-8055.b0f478a2-7696-4fc2-bdc9-839142556b6f.pdf	b0f478a2-7696-4fc2-bdc9-839142556b6f
TCGA-86-8056	63	M0	N0	Stage IIIA	7th	T4	Non-Small Cell Lung Cancer	Lung Adenocarcinoma	4.57	0:DiseaseFree	38607	0.1241	Lung Adenocarcinoma	NA	NA	No	No	NA	NA	C34.1	2321177	C34.1	YES	2011	NO	100	NO	NA	NA	NA	Peripheral Lung	1.4	NA	NA	NA	NA	NO	NA	NO	NA	NA	LUAD	4.57	0:LIVING	NA	472337c2-a2fc-403a-8c17-69511193128b	cf53a83e-bff6-4b6b-80aa-1847866fa09b	TCGA-86-8056.b372fd6d-8c36-4642-b660-d353efb0bd89.pdf	b372fd6d-8c36-4642-b660-d353efb0bd89
TCGA-86-8073	58	M0	N0	Stage IB	7th	T2a	Non-Small Cell Lung Cancer	Lung Adenocarcinoma	24.31	0:DiseaseFree	6/13/12	0.2307	Lung Adenocarcinoma	NA	NA	No	No	NA	NA	C34.1	2319351	C34.1	YES	2011	NO	NA	NO	NA	NA	NA	Peripheral Lung	1.8	NA	NA	NA	NA	NO	NA	NA	NA	NA	LUAD	24.31	0:LIVING	NA	cd902d08-215e-4bd0-88e4-4fd01ab43cbf	1e5c2507-a7ee-4714-afdc-08a6c0f415e9	TCGA-86-8073.2ae8592b-aa83-476a-b77f-dc53e8eb802b.pdf	2ae8592b-aa83-476a-b77f-dc53e8eb802b
TCGA-86-8074	62	M0	N1	Stage IIA	7th	T1b	Non-Small Cell Lung Cancer	Lung Adenocarcinoma	0.79	0:DiseaseFree	38607	0.4639	Lung Adenocarcinoma	NA	NA	No	No	NA	NA	C34.3	2323004	C34.3	YES	2011	NO	80	NO	NA	NA	NA	Peripheral Lung	2.3	NA	NA	NA	NA	NO	NA	NA	NA	NA	LUAD	0.79	0:LIVING	NA	482eb2a7-6fed-4e4c-b1b6-14d6d869f855	0382e297-1b96-433b-9440-6811d685b13b	TCGA-86-8074.a1e9569b-0254-4be6-adb2-3a842e23613f.pdf	a1e9569b-0254-4be6-adb2-3a842e23613f
TCGA-86-8075	66	M0	N0	Stage IB	7th	T2	Non-Small Cell Lung Cancer	Lung Adenocarcinoma	6.54	1:Recurred/Progressed	5/16/12	0.2397	Lung Adenocarcinoma	NA	NA	No	No	NA	NA	C34.1	2279175	C34.1	YES	2011	NO	80	NO	NA	NA	NA	Peripheral Lung	1.8	NA	NA	NA	NA	NO	NA	NA	NA	NA	LUAD	22.8	1:DECEASED	NA	8869000d-09d7-465a-ac32-54d1935c43e7	23157ce2-7257-4118-9a6e-4cdfbc6c4bf7	TCGA-86-8075.7988f9a9-584e-4ce9-b12c-f3e289af1d6d.pdf	7988f9a9-584e-4ce9-b12c-f3e289af1d6d
TCGA-86-8076	42	M0	N0	Stage IA	7th	T1	Non-Small Cell Lung Cancer	Lung Adenocarcinoma	32.62	0:DiseaseFree	38607	0.0339	Lung Adenocarcinoma	NA	NA	No	No	NA	NA	C34.1	2323004	C34.1	YES	2011	NO	80	NO	NA	NA	NA	Peripheral Lung	1.7	NA	NA	NA	NA	NO	NA	NA	NA	NA	LUAD	32.62	0:LIVING	NA	8609edfc-119d-4d63-9188-c86aabd5ca52	a06a952f-aaea-4471-8004-26108e382a9b	TCGA-86-8076.c282d817-b99a-4bda-8073-9de1cac074f9.pdf	c282d817-b99a-4bda-8073-9de1cac074f9
TCGA-86-8278	63	M0	N1	Stage IIB	7th	T2	Non-Small Cell Lung Cancer	Lung Adenocarcinoma	0.95	1:Recurred/Progressed	38880	0.2129	Lung Adenocarcinoma	NA	NA	No	No	NA	NA	C34.30	2403358	C34.3	YES	2011	NO	80	NO	NA	NA	NA	Peripheral Lung	2	NA	NA	NA	NA	NA	NA	NO	NA	NA	LUAD	31.01	0:LIVING	NA	a816e355-be6f-4d16-b051-b6d86ed8cded	ccdde798-056a-4cc9-8aa8-63cf283691d9	TCGA-86-8278.75c05d77-d3b7-4cd1-9e6f-d8a18fc23f6c.pdf	75c05d77-d3b7-4cd1-9e6f-d8a18fc23f6c
TCGA-86-8279	46	M0	N1	Stage IIA	7th	T2a	Non-Small Cell Lung Cancer	Lung Adenocarcinoma	31.18	0:DiseaseFree	38880	0.5986	Lung Adenocarcinoma	NA	NA	No	No	NA	NA	C34.1	2279175	C34.1	YES	2011	NO	80	NO	NA	NA	NA	Peripheral Lung	1.8	NA	NA	NA	NA	NA	NA	NA	NA	NA	LUAD	31.18	0:LIVING	NA	2923e404-38f2-437a-b57e-23401fbe0273	37901d81-dc2a-4f55-b6c5-f117274d50b8	TCGA-86-8279.e7e4b4fd-f47d-4aab-826c-0ef1f620a739.pdf	e7e4b4fd-f47d-4aab-826c-0ef1f620a739
TCGA-86-8280	54	M0	N0	Stage IIA	7th	T2b	Non-Small Cell Lung Cancer	Lung Adenocarcinoma	23.03	0:DiseaseFree	5/30/12	0.2915	Lung Adenocarcinoma	NA	NA	No	No	NA	NA	C34.3	2320082	C34.3	YES	2011	NO	NA	NO	NA	NA	NA	Peripheral Lung	2.8	NA	NA	NA	NA	NA	NA	NO	NA	NA	LUAD	23.03	0:LIVING	NA	d8faa3a7-6b3f-4e69-8c88-184e41055bd7	dc242475-d2c0-4c6a-b227-f6a21a27179a	TCGA-86-8280.49459cae-eee4-4e46-a8fc-efbeb6cb1f5d.pdf	49459cae-eee4-4e46-a8fc-efbeb6cb1f5d
TCGA-86-8281	75	M0	NX	Stage IA	7th	T1	Non-Small Cell Lung Cancer	Lung Adenocarcinoma	0	0:DiseaseFree	5/30/12	0.1486	Lung Adenocarcinoma	NA	NA	No	No	NA	NA	C34.3	2279175	C34.3	YES	2011	NO	100	NO	NA	NA	NA	Peripheral Lung	1.6	NA	NA	NA	NA	NA	NA	NO	NA	NA	LUAD	0	0:LIVING	NA	5d7ec32a-049f-4997-9882-1b3ac157e02d	fbb7751d-75ca-45aa-af13-ed5cfb01ef41	TCGA-86-8281.775debd9-a338-412e-86da-5c132df883c1.pdf	775debd9-a338-412e-86da-5c132df883c1
TCGA-86-8358	44	M0	N0	Stage IB	7th	T2a	Non-Small Cell Lung Cancer	Lung Adenocarcinoma	21.45	0:DiseaseFree	39245	0.5293	Lung Adenocarcinoma	NA	NA	No	No	NA	NA	C34.1	2279175	C34.1	YES	2012	NO	90	NO	NA	NA	NA	Peripheral Lung	1.7	NA	NA	NA	NA	NA	NA	NO	NA	NA	LUAD	21.45	0:LIVING	NA	467d96d7-4a42-4116-8c32-0e4b34f96d8a	5942f197-2b77-4a7f-8bca-763cc1902a0b	TCGA-86-8358.bdfc4ca3-ce4f-4206-b3ff-3733df596e9d.pdf	bdfc4ca3-ce4f-4206-b3ff-3733df596e9d
TCGA-86-8359	52	M0	N2	Stage IIIA	7th	T3	Non-Small Cell Lung Cancer	Lung Adenocarcinoma	NA	NA	7/17/12	0.3875	Lung Adenocarcinoma	NA	NA	No	No	NA	NA	C34.3	2279175	C34.3	YES	2012	NO	80	NA	NA	NA	NA	Peripheral Lung	2.5	NA	NA	NA	NA	NA	NA	NA	NA	NA	LUAD	14.59	1:DECEASED	NA	7e7f089c-25f7-4e14-aed5-d741047b9e42	6601f037-bdf0-4171-86e4-aa4da7c9e83e	TCGA-86-8359.7525adb2-550a-4d65-beed-5fb0fef0b36d.pdf	7525adb2-550a-4d65-beed-5fb0fef0b36d
TCGA-86-8585	57	M0	N0	Stage IB	7th	T2a	Non-Small Cell Lung Cancer	Lung Adenocarcinoma	11.6	0:DiseaseFree	8/30/12	0.082	Lung Adenocarcinoma	NA	NA	No	No	NA	NA	C34.1	2312046	C34.1	YES	2012	NO	NA	NO	NA	NA	NA	Peripheral Lung	2.2	NA	NA	NA	NA	NO	NA	NA	NA	NA	LUAD	11.6	0:LIVING	NA	2f1a4b16-104c-40eb-8114-8245847bb716	558e3668-fbe7-4e8e-beb0-90ab33587b5a	TCGA-86-8585.6c3d5577-390c-4a80-8c02-dee4901c2a16.pdf	6c3d5577-390c-4a80-8c02-dee4901c2a16
TCGA-86-8668	61	M0	N0	Stage IA	7th	T1b	Non-Small Cell Lung Cancer	Lung Adenocarcinoma	13.9	0:DiseaseFree	8/30/12	0.189	Lung Adenocarcinoma	NA	NA	No	No	NA	NA	C34.3	2320447	C34.3	YES	2012	NO	100	NO	NA	NA	NA	Peripheral Lung	2	NA	NA	NA	NA	NA	NA	NA	NA	NA	LUAD	13.9	0:LIVING	NA	f2d8b332-2f03-46e5-a9d5-f163972e5fa7	826d2a46-4a89-4398-8a22-1ba7fefe4a7b	TCGA-86-8668.be6c4ce2-4c88-41a7-bff6-e5bb157ad3ad.pdf	be6c4ce2-4c88-41a7-bff6-e5bb157ad3ad
TCGA-86-8669	64	M0	N0	Stage IA	7th	T1b	Non-Small Cell Lung Cancer	Lung Adenocarcinoma	27.89	1:Recurred/Progressed	8/30/12	0.2898	Lung Adenocarcinoma	NA	NA	No	No	NA	NA	C34.1	2279175	C34.1	YES	2012	NO	100	NO	NA	NA	NA	Peripheral Lung	2.2	NA	NA	NA	NA	NA	NA	NA	NA	NA	LUAD	30.81	0:LIVING	NA	7b89166e-c5b8-481b-aa70-495141499b91	de0e8b86-5791-4e7c-b939-30857cd7b0a8	TCGA-86-8669.6c8d6319-a235-4757-be34-79286a8da60f.pdf	6c8d6319-a235-4757-be34-79286a8da60f
TCGA-86-8671	72	M0	N1	Stage IIB	7th	T2b	Non-Small Cell Lung Cancer	Lung Adenocarcinoma	27.56	0:DiseaseFree	8/30/12	0.0023	Lung Adenocarcinoma	NA	NA	No	No	NA	NA	C34.1	2323004	C34.1	YES	2012	NO	90	NA	NA	NA	NA	Peripheral Lung	0.9	NA	NA	NA	NA	NA	NA	NA	NA	NA	LUAD	27.56	0:LIVING	NA	c4cfa3cc-e305-42dd-be57-97efbb891659	7d86a05d-f448-4a95-9bbc-6e19338ba98c	TCGA-86-8671.94c08fb3-35a3-494e-90ee-b8df1d8cf34f.pdf	94c08fb3-35a3-494e-90ee-b8df1d8cf34f
TCGA-86-8672	59	M0	N0	Stage IIB	7th	T3	Non-Small Cell Lung Cancer	Lung Adenocarcinoma	NA	NA	8/31/12	0.0475	Lung Adenocarcinoma	NA	NA	No	No	NA	NA	C34.1	2279175	C34.1	YES	2012	NO	NA	NO	NA	NA	NA	Central Lung	2.2	NA	NA	NA	NA	NA	NA	NA	NA	NA	LUAD	0.62	1:DECEASED	NA	c0e263eb-1a83-4dc8-8abe-3dd2a59bae1b	3e8b8c83-55c0-43f7-a4c1-24386b6f4f3a	TCGA-86-8672.df3d9fe7-a56c-4100-9fdb-9fe3e7b11b2a.pdf	df3d9fe7-a56c-4100-9fdb-9fe3e7b11b2a
TCGA-86-8673	61	M0	N0	Stage IB	7th	T2	Non-Small Cell Lung Cancer	Lung Adenocarcinoma	20.89	1:Recurred/Progressed	8/30/12	0.2147	Lung Adenocarcinoma	NA	NA	No	No	NA	NA	C34.1	2320082	C34.1	YES	2011	NO	NA	NA	NA	NA	NA	NA	2.9	NA	NA	NA	NA	NA	NA	NA	NA	NA	LUAD	28.32	0:LIVING	NA	bc4c4079-b449-485d-84e4-a40496e563e8	7901609b-ec53-48e1-80ee-489fa4187ebb	TCGA-86-8673.0e5c5229-2b1d-45d6-8fae-02a32fb84988.pdf	0e5c5229-2b1d-45d6-8fae-02a32fb84988
TCGA-86-8674	50	M0	N1	Stage IIA	7th	T2a	Non-Small Cell Lung Cancer	Lung Adenocarcinoma	10.97	1:Recurred/Progressed	8/30/12	0.1477	Lung Adenocarcinoma	NA	NA	No	No	NA	NA	C34.2	2323004	C34.2	YES	2012	NO	NA	NA	NA	NA	NA	Peripheral Lung	2.5	NA	NA	NA	NA	NA	NA	NO	NA	NA	LUAD	26.48	0:LIVING	NA	0a1eea76-e19a-4547-9b24-abf7051cc4db	1a954c08-6297-4c7f-ad8c-e50cb2754f7e	TCGA-86-8674.463cd118-45ef-4e2f-aca3-39ce953dcb09.pdf	463cd118-45ef-4e2f-aca3-39ce953dcb09
TCGA-86-A456	78	M0	N0	Stage IA	7th	T1a	Non-Small Cell Lung Cancer	Lung Adenocarcinoma	29.43	0:DiseaseFree	41072	0.03	Lung Adenocarcinoma	NA	NA	No	No	NA	NA	C34.1	2323004	C34.1	YES	2012	NO	NA	NA	NA	NA	NA	Peripheral Lung	NA	NA	NA	NA	NA	NA	NA	NA	NA	TRUE	LUAD	29.43	0:LIVING	NA	8E2ACA86-7CBA-4631-9F25-4D14219DBC6D	E48C5428-B22B-40A8-8F42-193C68E48F07	TCGA-86-A456.56606792-5083-4F1E-ABEF-711BACF546E6.pdf	56606792-5083-4F1E-ABEF-711BACF546E6
TCGA-86-A4D0	48	M0	N0	Stage IIA	7th	T2b	Non-Small Cell Lung Cancer	Lung Adenocarcinoma	NA	NA	41072	0.3059	Lung Adenocarcinoma	NA	NA	No	No	NA	NA	C34.1	2279175	C34.1	YES	2012	NO	90	NO	NA	NA	NA	NA	NA	NA	NA	NA	NA	NO	NA	NO	NA	TRUE	LUAD	3.81	1:DECEASED	NA	528A0FCE-0719-4B19-A69D-3F18681696C5	5DE445AB-85E8-4BEC-BF61-F6B4240306E1	TCGA-86-A4D0.80C129A3-A5B6-4B1C-9979-44A307867744.pdf	80C129A3-A5B6-4B1C-9979-44A307867744
TCGA-86-A4JF	56	M0	N0	Stage IIB	7th	T3	Non-Small Cell Lung Cancer	Lung Adenocarcinoma	14.32	1:Recurred/Progressed	2/14/13	0.1097	Lung Adenocarcinoma	NA	NA	No	No	NA	NA	C34.1	2279175	C34.1	YES	2012	NO	90	NO	NA	NA	NA	Central Lung	NA	NA	NA	NA	NA	NO	NA	NO	NA	TRUE	LUAD	24.21	1:DECEASED	NA	E01E4FB3-236A-4D16-9073-555876B688E9	1C0BC537-7EB8-4BBF-B7BB-CC8E0E610277	TCGA-86-A4JF.5D7BD5E2-4575-4169-B07F-DBF4C2307A13.pdf	5D7BD5E2-4575-4169-B07F-DBF4C2307A13
TCGA-86-A4P7	63	M0	N0	Stage IB	7th	T2a	Non-Small Cell Lung Cancer	Lung Adenocarcinoma	13.63	0:DiseaseFree	37450	0.0145	Lung Adenocarcinoma	NA	NA	No	No	NA	NA	C34.3	2279175	C34.3	YES	2012	NO	100	NO	NA	NA	NA	Peripheral Lung	NA	NA	NA	NA	NA	NO	NA	NA	NA	TRUE	LUAD	13.63	0:LIVING	NA	9E640FF7-996E-427B-B56C-519A1E23BAAB	D5CB5845-EB00-422D-A3D1-D3061BA078D5	TCGA-86-A4P7.E6FEB175-8903-47D5-BBD4-3BF2E95C3B15.pdf	E6FEB175-8903-47D5-BBD4-3BF2E95C3B15
TCGA-86-A4P8	59	MX	N2	Stage IIIA	7th	T1b	Non-Small Cell Lung Cancer	Lung Adenocarcinoma	26.45	0:DiseaseFree	37450	0.0001	Lung Adenocarcinoma	NA	NA	No	No	NA	NA	C34.3	2279175	C34.3	YES	2012	NO	NA	NO	NA	NA	NA	NA	NA	NA	NA	NA	NA	YES	NA	NA	NA	TRUE	LUAD	26.45	0:LIVING	NA	646910EE-5F5D-40AC-A21A-75790F89430A	CA71BC74-8511-48B2-A84F-6DBBD01AEFC3	TCGA-86-A4P8.72828D6C-9995-42E2-ABE7-D4BA29B8A987.pdf	72828D6C-9995-42E2-ABE7-D4BA29B8A987
TCGA-91-6828	70	M0	N0	Stage IA	7th	T1a	Non-Small Cell Lung Cancer	Lung Adenocarcinoma	10.61	0:DiseaseFree	7/15/11	0.2487	Lung Adenocarcinoma	NA	NA	No	No	NA	NA	C34.3	2279175	C34.3	YES	2011	NO	NA	NO	NA	NA	NA	NA	1.5	NA	NA	NA	276	NA	NA	NA	NA	NA	LUAD	10.61	0:LIVING	NA	9536e32d-2707-48d2-a36d-08c521665bb9	cfe0f0e4-d8bf-40ce-99f1-2bf99ceca18b	TCGA-91-6828.8b494f5f-5e6f-43bb-8748-0cb2d36eab37.pdf	8b494f5f-5e6f-43bb-8748-0cb2d36eab37
TCGA-91-6829	78	MX	N0	Stage IB	5th	T2	Non-Small Cell Lung Cancer	Lung Adenocarcinoma	NA	NA	7/19/11	0.402	Lung Adenocarcinoma	NA	NA	No	No	NA	NA	C34.3	2320082	C34.3	YES	2001	NO	NA	NO	NA	NA	NA	NA	0.9	NA	NA	NA	545	NA	NA	NA	NA	NA	LUAD	41.33	1:DECEASED	NA	1427cd18-5ad3-491a-9981-908e31ae49db	9b416640-9aec-4b0d-aa88-b94287375950	TCGA-91-6829.d21d20d3-a384-417a-aa95-11f4b6930af0.pdf	d21d20d3-a384-417a-aa95-11f4b6930af0
TCGA-91-6830	65	MX	N1	Stage IIA	5th	T1	Non-Small Cell Lung Cancer	Lung Adenocarcinoma	0.59	1:Recurred/Progressed	7/19/11	0.0451	Lung Adenocarcinoma	NA	NA	No	No	NA	NA	C34.1	2279175	C34.1	YES	2002	NO	NA	NO	NA	NA	NA	NA	1.6	NA	NA	NA	NA	NA	NA	NA	NA	NA	LUAD	1.97	0:LIVING	NA	5a2f8140-8f90-4e94-b703-5fa5aa96be7b	ade256d3-7ad5-441c-ad53-ab635b1668e4	TCGA-91-6830.b2952294-4a8a-4c55-bcd0-17ada4209841.pdf	b2952294-4a8a-4c55-bcd0-17ada4209841
TCGA-91-6831	66	MX	N0	Stage IB	5th	T2	Non-Small Cell Lung Cancer	Lung Adenocarcinoma	10.18	0:DiseaseFree	7/19/11	0.459	Lung Adenocarcinoma	NA	NA	No	No	NA	NA	C34.2	2279175	C34.2	YES	2001	NO	NA	NO	NA	NA	NA	NA	0.6	NA	NA	NA	NA	NA	NA	NA	NA	NA	LUAD	10.18	0:LIVING	NA	db0b9e63-4272-4f29-bf0e-1ec0fe79a9d7	7b1d8b50-f3df-4aab-a654-c3810d8d576d	TCGA-91-6831.21f30ab4-751e-4ef5-bffa-75d5086ea1cb.pdf	21f30ab4-751e-4ef5-bffa-75d5086ea1cb
TCGA-91-6835	81	M0	N0	Stage IA	7th	T1	Non-Small Cell Lung Cancer	Lung Adenocarcinoma	2.6	0:DiseaseFree	7/20/11	0.0486	Lung Adenocarcinoma	NA	NA	No	No	NA	NA	C34.3	2279175	C34.3	YES	2010	NO	NA	NO	NA	NA	NA	NA	1.1	NA	NA	NA	81	NO	NA	NA	NA	NA	LUAD	2.6	0:LIVING	NA	2f09479f-87fc-4c34-8e2c-333e970a3681	efd3f14f-f785-4aec-9efd-6dd8e9c41eba	TCGA-91-6835.bb4510c1-addd-42a3-9439-dfc7e43078d3.pdf	bb4510c1-addd-42a3-9439-dfc7e43078d3
TCGA-91-6836	52	MX	N0	Stage IB	7th	T2	Non-Small Cell Lung Cancer	Lung Adenocarcinoma	13.7	0:DiseaseFree	7/20/11	0.5486	Lung Adenocarcinoma	NA	NA	No	Yes	NA	NA	C34.1	2279175	C34.1	YES	2010	NO	NA	NO	NA	NA	NA	NA	0.9	NA	NA	NA	NA	NO	NA	NA	NA	NA	LUAD	13.7	0:LIVING	NA	0b31dbdf-0623-48e4-a0ec-017650dceda7	49a0ab8a-f379-4394-accf-0b4b08d2dcc6	TCGA-91-6836.89441c7c-1e09-4b73-8cc3-27cba26f3bd3.pdf	89441c7c-1e09-4b73-8cc3-27cba26f3bd3
TCGA-91-6840	59	M0	N0	Stage IA	7th	T1b	Non-Small Cell Lung Cancer	Lung Adenocarcinoma	12.22	0:DiseaseFree	7/15/11	0.6193	Lung Adenocarcinoma	NA	NA	No	No	NA	NA	C34.1	2279175	C34.1	YES	2011	NO	NA	NO	NA	NA	NA	NA	0.7	NA	NA	NA	102	NA	NA	NA	NA	NA	LUAD	12.22	0:LIVING	NA	d5326429-9805-47f9-97b0-fbda658e3f01	af744755-51eb-4daf-9029-5cf88730b1dc	TCGA-91-6840.2f5322c3-f57f-4252-8e17-e5a964e81793.pdf	2f5322c3-f57f-4252-8e17-e5a964e81793
TCGA-91-6847	62	MX	N0	Stage IB	5th	T2	Non-Small Cell Lung Cancer	Lung Adenocarcinoma	25.36	1:Recurred/Progressed	7/19/11	0.5998	Lung Adenocarcinoma	NA	NA	No	No	NA	NA	C34.3	2279175	C34.3	YES	2002	NO	NA	NO	NA	NA	NA	NA	1.1	NA	NA	NA	73	NA	NA	NA	NA	NA	LUAD	27.66	0:LIVING	NA	97831d28-ab41-4c18-bfc2-c4c6bc757d13	96a05d4b-3731-4b98-b38f-a6b33cd6ed96	TCGA-91-6847.4e40d97c-ca3c-41ec-b5c5-eb2f85ee29b3.pdf	4e40d97c-ca3c-41ec-b5c5-eb2f85ee29b3
TCGA-91-6848	59	MX	N2	Stage IIIA	6th	T2	Non-Small Cell Lung Cancer	Lung Adenocarcinoma	7.36	0:DiseaseFree	7/19/11	0.2565	Lung Adenocarcinoma	NA	NA	No	No	NA	NA	C34.1	2279175	C34.1	YES	2009	NO	NA	YES	NO	NA	NA	NA	1.1	NA	NA	NA	NA	NA	NA	NA	NA	NA	LUAD	7.36	0:LIVING	NA	0232d299-4cdf-4fd7-9a5e-8d13c208b40c	93b55ce3-3ab0-4bc1-b1a2-3f02b13dc7b0	TCGA-91-6848.a790e051-b741-4913-aff6-5a48c9e8e8cd.pdf	a790e051-b741-4913-aff6-5a48c9e8e8cd
TCGA-91-6849	75	MX	N2	Stage IIIA	6th	T2	Non-Small Cell Lung Cancer	Lung Adenocarcinoma	1.15	0:DiseaseFree	7/20/11	0.1555	Lung Adenocarcinoma	NA	NA	No	No	NA	NA	C34.1	2279175	C34.1	YES	2009	NO	90	NO	NA	NA	NA	NA	1.5	NA	NA	NA	93	YES	NA	NA	NA	NA	LUAD	1.15	0:LIVING	NA	953a908d-0993-42f6-853b-512611d19a2c	4bee0576-d35f-477b-b974-79cb89c88950	TCGA-91-6849.910d922e-8180-48ba-9e13-0f177dc71b2d.pdf	910d922e-8180-48ba-9e13-0f177dc71b2d
TCGA-91-7771	62	MX	N0	Stage IIB	7th	T3	Non-Small Cell Lung Cancer	Lung Adenocarcinoma	16.16	0:DiseaseFree	1/24/12	0.2558	Lung Adenocarcinoma	NA	NA	No	Yes	NA	NA	C34.1	2279175	C34.1	YES	2011	NO	NA	NO	NA	NA	NA	NA	3	NA	NA	NA	185	NO	NA	NA	NA	NA	LUAD	16.16	0:LIVING	NA	c0fdb152-25d2-404b-bec7-a43ece381f5b	25b98904-0171-403a-a66f-11f586ecf8c0	TCGA-91-7771.a8247167-a991-441b-b60a-9f69f4c5d9da.pdf	a8247167-a991-441b-b60a-9f69f4c5d9da
TCGA-91-8496	63	MX	NX	Stage IB	7th	T2a	Non-Small Cell Lung Cancer	Lung Adenocarcinoma	16.59	0:DiseaseFree	8/23/12	0.2102	Lung Adenocarcinoma	NA	NA	No	No	NA	NA	C34.3	2320082	C34.3	YES	2011	NO	NA	NO	NA	NA	NA	NA	2	NA	NA	NA	NA	NO	NA	NO	NA	NA	LUAD	16.59	0:LIVING	NA	656a5eb4-e4a5-4d21-a800-3586f4d6588b	8f55069f-2232-44b6-b9e8-7e12b3a268bd	TCGA-91-8496.d513e826-62f5-4e2d-95ef-7b48fea0643a.pdf	d513e826-62f5-4e2d-95ef-7b48fea0643a
TCGA-91-8497	75	MX	N0	Stage IA	7th	T1a	Non-Small Cell Lung Cancer	Lung Adenocarcinoma	NA	NA	8/20/12	0.0872	Lung Adenocarcinoma	NA	NA	No	No	NA	NA	C34.1	2279175	C34.1	YES	2012	NO	NA	NO	NA	NA	NA	NA	1.8	NA	NA	NA	NA	NA	NA	NO	NA	NA	LUAD	14.26	1:DECEASED	NA	4ad63dac-76a7-4527-abce-d7a0184e8739	81905199-81c6-4718-8bea-951bc6c810a1	TCGA-91-8497.e393a314-6d4d-41f4-a9d3-7d67ab25713b.pdf	e393a314-6d4d-41f4-a9d3-7d67ab25713b
TCGA-91-8499	76	MX	N0	Stage IA	7th	T1b	Non-Small Cell Lung Cancer	Lung Adenocarcinoma	1.18	0:DiseaseFree	8/29/12	0.6447	Lung Adenocarcinoma	NA	NA	No	No	NA	NA	C34.3	2279175	C34.3	YES	2011	NO	NA	NO	NA	NA	NA	NA	1.2	NA	NA	NA	NA	YES	NA	NO	NA	NA	LUAD	1.18	0:LIVING	NA	54480f58-7e63-4aed-a116-c2c2252e8364	c70ede8e-5761-434c-af09-8315bd688cd4	TCGA-91-8499.99ab423d-db99-4ef1-bf1f-a8dddb94e788.pdf	99ab423d-db99-4ef1-bf1f-a8dddb94e788
TCGA-91-A4BC	59	MX	N0	Stage IIA	7th	T2b	Non-Small Cell Lung Cancer	Lung Adenocarcinoma	1.45	0:DiseaseFree	37389	0.0734	Lung Adenocarcinoma	NA	NA	No	Yes, History of Synchronous/Bilateral Malignancy	NA	NA	C34.1	2279175	C34.1	YES	2012	NO	NA	NO	NA	NA	NA	NA	NA	NA	NA	NA	NA	NO	NA	NA	NA	FALSE	LUAD	1.45	0:LIVING	NA	EA0B9461-0D4D-4ADE-A255-1B03DD85E30E	485A7981-A812-4C8C-A288-4F5CD8A50607	TCGA-91-A4BC.6C586925-8FAC-4A75-8A67-574B24B9D0BA.pdf	6C586925-8FAC-4A75-8A67-574B24B9D0BA
TCGA-91-A4BD	78	MX	N1	Stage IIA	7th	T1b	Non-Small Cell Lung Cancer	Lung Adenocarcinoma	19.81	0:DiseaseFree	37389	0.137	Lung Adenocarcinoma	NA	NA	No	No	NA	NA	C34.3	2279175	C34.3	YES	2012	NO	NA	NO	NA	NA	NA	NA	NA	NA	NA	NA	NA	NO	NA	NO	NA	FALSE	LUAD	19.81	0:LIVING	NA	0D980584-4484-4063-8243-C3CD67F6F588	6E10437D-DA57-4298-B082-9D7C59D09C5C	TCGA-91-A4BD.5767AA19-6B73-4FC8-BC3E-930044E249A3.pdf	5767AA19-6B73-4FC8-BC3E-930044E249A3
TCGA-93-7347	76	MX	N0	Stage IA	7th	T1a	Non-Small Cell Lung Cancer	Lung Adenocarcinoma	22.44	0:DiseaseFree	3/30/12	0.016	Lung Adenocarcinoma	NA	NA	No	No	NA	NA	C34.1	2321177	C34.1	YES	2011	NO	NA	NO	NA	NA	NA	Central Lung	1	NA	NA	NA	112	NO	NA	NA	NA	NA	LUAD	22.44	0:LIVING	NA	ef03654a-dcf1-41ff-a67e-4f3fbf9ba807	7e1638d3-f134-4dc8-becc-9f4d49d83024	TCGA-93-7347.a89ef8ab-8af7-4906-844e-eb216316f584.pdf	a89ef8ab-8af7-4906-844e-eb216316f584
TCGA-93-7348	75	MX	N0	Stage IA	7th	T1a	Non-Small Cell Lung Cancer	Lung Adenocarcinoma	17.44	0:DiseaseFree	11/14/11	0.0547	Lung Adenocarcinoma	NA	NA	No	No	NA	NA	C34.1	2279175	C34.1	YES	2011	NO	100	NO	NA	NA	NA	Central Lung	1.5	NA	NA	NA	97	NO	NA	NA	NA	NA	LUAD	17.44	0:LIVING	NA	e739b4f7-ae46-45c6-9013-9571cbadaf99	cd8ff232-b36b-4ed0-a0c6-7e0e172ea390	TCGA-93-7348.2ad907ad-1005-4e89-91b8-d09a173bcd4d.pdf	2ad907ad-1005-4e89-91b8-d09a173bcd4d
TCGA-93-8067	77	MX	N0	Stage IB	7th	T2a	Non-Small Cell Lung Cancer	Lung Adenocarcinoma	6.11	0:DiseaseFree	5/18/12	0.3251	Lung Adenocarcinoma	NA	NA	No	Yes, History of Prior Malignancy	NA	NA	C34.3	2279175	C34.3	YES	2011	NO	80	NO	NA	NA	NA	Peripheral Lung	1.6	NA	NA	NA	NA	NO	NA	NO	NA	NA	LUAD	6.11	0:LIVING	NA	bbe88801-34f3-46d2-bbfd-b46c3901ed71	45885727-79fe-43d6-866e-1fe7ded4bfdc	TCGA-93-8067.24b499ff-c99b-4d57-ac96-8978d0a44538.pdf	24b499ff-c99b-4d57-ac96-8978d0a44538
TCGA-93-A4JN	71	M1a	N0	Stage IV	7th	T2a	Non-Small Cell Lung Cancer	Lung Adenocarcinoma	23.59	0:DiseaseFree	2/27/14	0.2203	Lung Adenocarcinoma	NA	NA	No	No	NA	NA	C34.1	2428924	C34.1	YES	2012	NO	90	YES	NO	NA	NA	NA	NA	NA	NA	NA	NA	YES	NA	NO	NA	TRUE	LUAD	23.59	0:LIVING	NA	9DDA72EC-1698-44E2-B35C-11E9A2704380	1E39A044-EED2-4C19-9CC7-4C80D21087AB	TCGA-93-A4JN.BA9DB454-6107-4F98-8646-89129230D602.pdf	BA9DB454-6107-4F98-8646-89129230D602
TCGA-93-A4JO	70	MX	N0	Stage IA	7th	T1a	Non-Small Cell Lung Cancer	Lung Adenocarcinoma	NA	NA	2/27/14	0.0324	Lung Adenocarcinoma	NA	NA	No	No	NA	NA	C34.3	2321177	C34.3	YES	2012	NO	90	NO	NA	NA	NA	NA	NA	NA	NA	NA	NA	NO	NA	NO	NA	TRUE	LUAD	1.08	1:DECEASED	NA	3DAEBE75-C6DF-478E-8A4C-11186FD5EAD9	E88B670D-57AF-4001-A9F3-0E13496B426A	TCGA-93-A4JO.54D7BAFD-D766-4EE6-A769-F57A858B5F44.pdf	54D7BAFD-D766-4EE6-A769-F57A858B5F44
TCGA-93-A4JP	64	M1b	NX	Stage IV	7th	TX	Non-Small Cell Lung Cancer	Lung Adenocarcinoma	16.33	1:Recurred/Progressed	2/27/14	0.0381	Lung Adenocarcinoma	NA	NA	No	No	NA	NA	C34.3	2323004	C34.3	YES	2012	NO	NA	NO	NA	NA	NA	NA	NA	NA	NA	NA	NA	YES	L861Q	NO	NA	TRUE	LUAD	18.99	0:LIVING	NA	30F276A8-3A4B-4DE8-AEA0-7F605D100401	63315E75-2B50-4B79-B553-036FA7FD024F	TCGA-93-A4JP.3AFDF9A9-8D19-4060-86E0-B24AE8C83A82.pdf	3AFDF9A9-8D19-4060-86E0-B24AE8C83A82
TCGA-93-A4JQ	49	MX	N0	Stage IA	7th	T1b	Non-Small Cell Lung Cancer	Lung Adenocarcinoma	17.28	0:DiseaseFree	2/27/14	0.0418	Lung Adenocarcinoma	NA	NA	No	Yes, History of Prior Malignancy	NA	NA	C34.1	2428924	C34.1	YES	2012	NO	NA	NO	NA	NA	NA	NA	NA	NA	NA	NA	NA	NO	NA	NO	NA	TRUE	LUAD	17.28	0:LIVING	NA	7093024B-CF56-4783-B973-B72573ED7F2B	0D7F5772-0319-4B56-9970-49FD21082F04	TCGA-93-A4JQ.B9CE532C-BACD-4123-B560-6671CABC5132.pdf	B9CE532C-BACD-4123-B560-6671CABC5132
TCGA-95-7039	54	MX	N0	Stage IIB	7th	T3	Non-Small Cell Lung Cancer	Lung Adenocarcinoma	41.33	1:Recurred/Progressed	2011-8-00	0.4482	Lung Adenocarcinoma	NA	NA	No	No	NA	NA	C34.1	2279175	C34.1	YES	2011	NO	NA	NA	NA	NA	NA	NA	0.8	NA	NA	NA	1066	NA	NA	NA	NA	NA	LUAD	41.79	0:LIVING	NA	ae702159-5b6a-41dd-868c-7540f9e1131c	745aaf77-a464-4363-b6e4-10d30ff947b8	TCGA-95-7039.8bb3ec39-1368-448f-8f75-36bac5f19f02.pdf	8bb3ec39-1368-448f-8f75-36bac5f19f02
TCGA-95-7043	63	MX	N0	Stage IA	7th	T1a	Non-Small Cell Lung Cancer	Lung Adenocarcinoma	NA	NA	2011-8-00	0.5315	Lung Adenocarcinoma	NA	NA	No	Yes	NA	NA	C34.1	2321177	C34.1	YES	2011	NO	NA	NA	NA	NA	NA	NA	0.6	NA	NA	NA	946	NA	NA	NA	NA	NA	LUAD	16.52	1:DECEASED	NA	c650b1ff-8a4c-4ee9-b7c1-268c28c83827	2e0b958b-1e93-41ab-8a8a-21a2d7f99935	TCGA-95-7043.a30ed7ec-19a9-4d15-b405-86132271a652.pdf	a30ed7ec-19a9-4d15-b405-86132271a652
TCGA-95-7562	71	M0	N1	Stage IIA	7th	T2a	Non-Small Cell Lung Cancer	Lung Adenocarcinoma	NA	NA	6/13/12	0.4101	Lung Adenocarcinoma	NA	NA	No	Yes, History of Prior Malignancy	NA	NA	C34.3	2279175	C34.3	YES	2011	NO	NA	NA	NA	NA	NA	NA	0.8	NA	NA	NA	NA	NA	NA	NO	NA	NA	LUAD	2.86	1:DECEASED	NA	193201a3-1447-47b1-bdf1-11ae0eb3b2f3	91d58448-b712-4626-82c6-a451fddf277d	TCGA-95-7562.dfdfa10e-5e7d-4a1d-b355-afc8c8418925.pdf	dfdfa10e-5e7d-4a1d-b355-afc8c8418925
TCGA-95-7567	61	M0	N1	Stage IIB	7th	T2b	Non-Small Cell Lung Cancer	Lung Adenocarcinoma	18.66	0:DiseaseFree	1/31/12	0.3249	Lung Adenocarcinoma	NA	NA	No	No	NA	NA	C34.1	2321177	C34.1	YES	2011	NO	NA	NA	NA	NA	NA	NA	1	NA	NA	NA	834	NA	NA	NA	NA	NA	LUAD	18.66	0:LIVING	NA	3bc7026f-73f2-418b-bd62-f4768582b790	e97a07a0-16bb-40c7-9df4-95dadf83b04c	TCGA-95-7567.7b2574cb-ff02-4e3e-b64b-9d0265ef9335.pdf	7b2574cb-ff02-4e3e-b64b-9d0265ef9335
TCGA-95-7944	71	M0	N0	Stage IA	7th	T1a	Non-Small Cell Lung Cancer	Lung Adenocarcinoma	12.39	0:DiseaseFree	3/21/12	0.0624	Lung Adenocarcinoma	NA	NA	No	No	NA	NA	C34.3	2279175	C34.3	YES	2011	NO	NA	NA	NA	NA	NA	NA	1.3	NA	NA	NA	NA	NA	NA	NA	NA	NA	LUAD	12.39	0:LIVING	NA	abab925c-bef3-4072-b9c4-40f808744593	51206ca4-92c3-4fab-94a7-7f38aa4e0bee	TCGA-95-7944.567e989f-6896-4faf-84bb-8ef786461228.pdf	567e989f-6896-4faf-84bb-8ef786461228
TCGA-95-7947	67	M0	N0	Stage IA	7th	T1a	Non-Small Cell Lung Cancer	Lung Adenocarcinoma	15.67	0:DiseaseFree	3/21/12	0.4074	Lung Adenocarcinoma	NA	NA	No	Yes	NA	NA	C34.1	2321177	C34.1	YES	2011	NO	NA	NA	NA	NA	NA	NA	1.2	NA	NA	NA	446	NA	NA	NA	NA	NA	LUAD	15.67	0:LIVING	NA	e0acafdd-06d0-48a6-bd68-577ef666a419	d7fa3625-5e16-4211-b96b-b36b91b3d491	TCGA-95-7947.003c68cb-72ea-44c9-80e3-f62224ab3ee2.pdf	003c68cb-72ea-44c9-80e3-f62224ab3ee2
TCGA-95-7948	42	M0	N0	Stage IB	7th	T2a	Non-Small Cell Lung Cancer	Lung Adenocarcinoma	15.64	0:DiseaseFree	3/22/12	0.3733	Lung Adenocarcinoma	NA	NA	No	Yes	NA	NA	C34.3	2321177	C34.3	YES	2011	NO	NA	NA	NA	NA	NA	NA	1.3	NA	NA	NA	149	NA	NA	NA	NA	NA	LUAD	15.64	0:LIVING	NA	a52e99d6-a61a-439d-b0b1-ca7a0eabcb04	bf5d88da-2302-4b32-be0f-cc45638039c9	TCGA-95-7948.1cee5f67-bdcc-41cb-8764-5e0d8e09ed61.pdf	1cee5f67-bdcc-41cb-8764-5e0d8e09ed61
TCGA-95-8039	72	MX	N0	Stage IA	7th	T1	Non-Small Cell Lung Cancer	Lung Adenocarcinoma	7.49	1:Recurred/Progressed	6/20/12	0.1139	Lung Adenocarcinoma	NA	NA	No	No	NA	NA	C34.1	2428924	C34.1	YES	2012	NO	NA	NA	NA	NA	NA	NA	0.9	NA	NA	NA	NA	NA	NA	NO	NA	NA	LUAD	27.27	0:LIVING	NA	87f1b3df-4bc7-4336-b658-f30ac1c5c796	8745dbd3-cf9f-4edb-b419-5f0bd590f273	TCGA-95-8039.2bc3d5a2-7341-44a1-a625-fbfdef9bba6c.pdf	2bc3d5a2-7341-44a1-a625-fbfdef9bba6c
TCGA-95-8494	67	M0	N1	Stage IIA	7th	T2a	Non-Small Cell Lung Cancer	Lung Adenocarcinoma	2.76	0:DiseaseFree	8/30/12	0.4034	Lung Adenocarcinoma	NA	NA	No	No	NA	NA	C34.2	2279175	C34.2	YES	2012	NO	NA	NO	NA	NA	NA	NA	1.4	NA	NA	NA	NA	NO	NA	NO	NA	NA	LUAD	2.76	0:LIVING	NA	6ee9caec-65ac-46db-9426-ffaa31967ae2	1a929496-806b-42f7-a45d-5f66a73eedcd	TCGA-95-8494.978929c4-0d93-4192-9a72-22047960cfbd.pdf	978929c4-0d93-4192-9a72-22047960cfbd
TCGA-95-A4VK	74	M0	N2	Stage IIIA	7th	T2b	Non-Small Cell Lung Cancer	Lung Adenocarcinoma	16.29	1:Recurred/Progressed	2/21/13	0.1907	Lung Adenocarcinoma	NA	NA	No	Yes, History of Prior Malignancy	NA	NA	C34.1	2321177	C34.1	YES	2012	NO	NA	NO	NA	NA	NA	NA	NA	NA	NA	NA	NA	YES	NA	NO	NA	TRUE	LUAD	21.39	0:LIVING	NA	D344DAE0-ADF4-4697-B703-7690C13D8331	728DB9F6-58B5-4270-A494-1298809F17C0	TCGA-95-A4VK.0B713E19-EE67-4C3B-8319-4C69019C00D0.pdf	0B713E19-EE67-4C3B-8319-4C69019C00D0
TCGA-95-A4VN	62	M0	N1	Stage IIA	7th	T2a	Non-Small Cell Lung Cancer	Lung Adenocarcinoma	18.17	0:DiseaseFree	2/22/13	0.1669	Lung Adenocarcinoma	NA	NA	No	Yes, History of Prior Malignancy	NA	NA	C34.3	2279175	C34.3	YES	2012	NO	NA	NO	NA	NA	NA	NA	NA	NA	NA	NA	NA	YES	NA	NO	NA	TRUE	LUAD	18.17	0:LIVING	NA	389F78A3-FA0B-406C-9434-AA0298341A8C	3012B1DA-0624-4538-8835-A701B0BE5C66	TCGA-95-A4VN.D348711A-FD65-4771-A604-D761C96F5C48.pdf	D348711A-FD65-4771-A604-D761C96F5C48
TCGA-95-A4VP	66	M0	N2	Stage IIIA	7th	T2b	Non-Small Cell Lung Cancer	Lung Adenocarcinoma	7.1	1:Recurred/Progressed	2/22/13	0.143	Lung Adenocarcinoma	NA	NA	No	No	NA	NA	C34.3	2428924	C34.3	YES	2012	NO	NA	NO	NA	NA	NA	NA	NA	NA	NA	NA	NA	NO	NA	NO	NA	TRUE	LUAD	19.88	0:LIVING	NA	9E22A3AF-7F28-4757-8684-ED64A2A27AD1	4ED3EAEC-0085-4115-BBE7-27645B6A3A8B	TCGA-95-A4VP.8892002E-D9B2-47FA-9540-A19E4A35B6C7.pdf	8892002E-D9B2-47FA-9540-A19E4A35B6C7
TCGA-97-7546	76	MX	N0	Stage IA	6th	T1	Non-Small Cell Lung Cancer	Lung Adenocarcinoma	41.23	1:Recurred/Progressed	11/17/11	0.0936	Lung Adenocarcinoma	NA	NA	No	No	NA	NA	C34.1	2428924	C34.1	YES	2008	NO	NA	NA	NA	NA	NA	NA	1.2	NA	NA	NA	233	NA	NA	NA	NA	NA	LUAD	42.21	0:LIVING	NA	1d90c9f3-5025-4867-a2f0-e455b6a254fa	60d4bb1a-a25f-485e-8247-1ea42220015a	TCGA-97-7546.6d3d1827-e313-45ab-a388-406a3b26b427.pdf	6d3d1827-e313-45ab-a388-406a3b26b427
TCGA-97-7547	67	MX	N0	Stage IB	6th	T2	Non-Small Cell Lung Cancer	Lung Adenocarcinoma	37.68	1:Recurred/Progressed	11/17/11	0.348	Lung Adenocarcinoma	NA	NA	No	No	NA	NA	C34.1	2323004	C34.1	YES	2007	NO	NA	NA	NA	NA	NA	NA	0.7	NA	NA	NA	NA	NA	NA	NA	NA	NA	LUAD	64.55	0:LIVING	NA	6092bd5c-e97c-4a77-a4ad-c87623b17507	d4d43ae0-2a4c-49e5-8481-fa3614dfe5c1	TCGA-97-7547.4a96b27c-c641-4db1-abb2-d2f5ec4a404d.pdf	4a96b27c-c641-4db1-abb2-d2f5ec4a404d
TCGA-97-7552	70	MX	N0	Stage IB	6th	T2	Non-Small Cell Lung Cancer	Lung Adenocarcinoma	26.22	1:Recurred/Progressed	11/17/11	0.0037	Lung Adenocarcinoma	NA	NA	No	No	NA	NA	C34.3	2320447	C34.3	YES	2007	NO	NA	NA	NA	NA	NA	NA	2.2	NA	NA	NA	25	NA	NA	NA	NA	NA	LUAD	63.47	0:LIVING	NA	1b110eb4-a01d-4c50-ba18-77da4dedd549	9dcb355a-c122-4341-89d7-1df471315a49	TCGA-97-7552.201ed2f1-c4ed-42ac-81eb-b5a725c36b47.pdf	201ed2f1-c4ed-42ac-81eb-b5a725c36b47
TCGA-97-7553	58	MX	N0	Stage IA	6th	T1	Non-Small Cell Lung Cancer	Lung Adenocarcinoma	61.43	0:DiseaseFree	11/17/11	0.0369	Lung Adenocarcinoma	NA	NA	No	No	NA	NA	C34.3	2320082	C34.3	YES	2007	NO	NA	NA	NA	NA	NA	Central Lung	1.5	NA	NA	NA	76	NA	NA	NA	NA	NA	LUAD	61.43	0:LIVING	NA	37c8d73a-45ae-40fc-ba9a-721b755c1160	d23900e0-0335-429c-b9b6-16fa06740f92	TCGA-97-7553.85eedad8-21be-4b10-910b-5b71802ae52f.pdf	85eedad8-21be-4b10-910b-5b71802ae52f
TCGA-97-7554	83	M0	N2	Stage IIIA	7th	T2a	Non-Small Cell Lung Cancer	Lung Adenocarcinoma	25.46	0:DiseaseFree	11/17/11	0.3163	Lung Adenocarcinoma	NA	NA	No	No	NA	NA	C34.3	2323004	C34.3	YES	2010	NO	NA	YES	YES	G12V	NA	NA	1.7	NA	NA	NA	388	NA	NA	NA	NA	NA	LUAD	25.46	0:LIVING	NA	a9644274-13bb-4228-9b4f-14260ccc26eb	ec52b227-65eb-406f-a02b-f4cd1fdf6b3c	TCGA-97-7554.17c2777e-782d-40e6-be44-8fad69d9abd1.pdf	17c2777e-782d-40e6-be44-8fad69d9abd1
TCGA-97-7937	65	MX	N0	Stage IB	7th	T2a	Non-Small Cell Lung Cancer	Lung Adenocarcinoma	18.53	0:DiseaseFree	2/13/12	0.4496	Lung Adenocarcinoma	NA	NA	No	No	NA	NA	C34.1	2413218	C34.1	YES	2011	NO	NA	YES	NO	NA	NA	NA	1.1	NA	NA	NA	404	YES	NA	NA	NA	NA	LUAD	18.53	0:LIVING	NA	fcfe0b53-dfc1-42fa-9efc-2b2ff259297e	cb0017ba-aee1-4046-81da-320040863bc2	TCGA-97-7937.c52adb5c-9ab3-475b-b21c-c817ea5209f2.pdf	c52adb5c-9ab3-475b-b21c-c817ea5209f2
TCGA-97-7938	76	MX	N0	Stage IA	7th	T1a	Non-Small Cell Lung Cancer	Lung Adenocarcinoma	NA	NA	2/13/12	0.2176	Lung Adenocarcinoma	NA	NA	No	No	NA	NA	C34.1	2320082	C34.1	YES	2011	NO	NA	YES	YES	G12C	NA	NA	1.2	NA	NA	NA	324	YES	NA	NA	NA	NA	LUAD	0.59	1:DECEASED	NA	e6e75590-9520-4b1c-8a28-4a1d2b2218fc	b187fc64-f51c-4be1-8f97-0075472aafd4	TCGA-97-7938.c1b81542-c8ad-43d1-a963-1584868e7fe7.pdf	c1b81542-c8ad-43d1-a963-1584868e7fe7
TCGA-97-7941	72	MX	N0	Stage IA	7th	T1b	Non-Small Cell Lung Cancer	Lung Adenocarcinoma	15.9	0:DiseaseFree	2/13/12	0.0268	Lung Adenocarcinoma	NA	NA	No	No	NA	NA	C34.1	2428924	C34.1	YES	2011	NO	NA	YES	YES	G12A	NA	NA	1.3	NA	NA	NA	81	YES	NA	NA	NA	NA	LUAD	15.9	0:LIVING	NA	b266cbf5-80de-4473-b16f-08c502d365ca	586803bd-5ffb-4d14-8dc9-3e540a683afe	TCGA-97-7941.f95131f4-d721-441f-86ee-d9981befc2a7.pdf	f95131f4-d721-441f-86ee-d9981befc2a7
TCGA-97-8171	81	M1a	N2	Stage IV	7th	T2a	Non-Small Cell Lung Cancer	Lung Adenocarcinoma	14.49	1:Recurred/Progressed	6/13/12	0.2181	Lung Adenocarcinoma	NA	NA	No	No	NA	NA	C34.8	2323004	C34.8	YES	2011	NO	NA	YES	NO	NA	NA	NA	1.9	NA	NA	NA	NA	YES	Exon 19 Deletion	NO	NA	NA	LUAD	18.66	0:LIVING	NA	397d3f69-1453-4057-b177-8723eec923d1	84cb5264-6158-40ec-8b65-f96a4a7d6ce4	TCGA-97-8171.71aa5cff-eda0-47d0-97d8-caf4c02f5626.pdf	71aa5cff-eda0-47d0-97d8-caf4c02f5626
TCGA-97-8172	75	M0	N0	Stage IB	7th	T2a	Non-Small Cell Lung Cancer	Lung Adenocarcinoma	17.9	0:DiseaseFree	6/13/12	0.1214	Lung Adenocarcinoma	NA	NA	No	Yes, History of Prior Malignancy	NA	NA	C34.1	2428924	C34.1	YES	2011	NO	NA	YES	YES	G12V	NA	NA	1.7	NA	NA	NA	NA	YES	NA	NO	NA	NA	LUAD	17.9	0:LIVING	NA	cbf1f718-6bb7-4daf-b9d6-fb294281decb	d516aff8-1bb4-4627-885a-0c247ae4ae57	TCGA-97-8172.ef65fdd5-820a-4029-a667-56b5200276a7.pdf	ef65fdd5-820a-4029-a667-56b5200276a7
TCGA-97-8174	67	M0	N0	Stage IIA	7th	T2b	Non-Small Cell Lung Cancer	Lung Adenocarcinoma	NA	NA	6/13/12	0.2982	Lung Adenocarcinoma	NA	NA	No	No	NA	NA	C34.1	2323004	C34.1	YES	2011	NO	NA	YES	NO	NA	NA	NA	1.5	NA	NA	NA	NA	YES	NA	NO	NA	NA	LUAD	5.39	1:DECEASED	NA	8c695c24-e7f9-449a-9258-a1bc8a33bf9a	82c59ef8-ba24-4538-a643-e07e604206a5	TCGA-97-8174.f71782a0-0d9f-486e-9e17-cd5ff92d44d7.pdf	f71782a0-0d9f-486e-9e17-cd5ff92d44d7
TCGA-97-8175	55	M0	N0	Stage IB	7th	T2a	Non-Small Cell Lung Cancer	Lung Adenocarcinoma	9.66	1:Recurred/Progressed	6/13/12	0.1336	Lung Adenocarcinoma	NA	NA	No	No	NA	NA	C34.1	2312046	C34.1	YES	2011	NO	NA	YES	NO	NA	NA	Peripheral Lung	2	NA	NA	NA	NA	YES	NA	NO	NA	NA	LUAD	18.1	0:LIVING	NA	f4350d9c-3f40-4829-bbc4-8acb2f3ff512	a05b004e-8a92-4520-a3e1-85ed60db14fa	TCGA-97-8175.19c71bba-794d-4245-bbd8-536740912c9f.pdf	19c71bba-794d-4245-bbd8-536740912c9f
TCGA-97-8176	63	M0	N1	Stage IIIA	7th	T3	Non-Small Cell Lung Cancer	Lung Adenocarcinoma	1.28	1:Recurred/Progressed	40310	0.1748	Lung Adenocarcinoma	NA	NA	No	No	NA	NA	C34.3	2428924	C34.3	YES	2012	NO	NA	YES	YES	G12S	NA	NA	2.1	NA	NA	NA	NA	YES	NA	YES	NA	NA	LUAD	15.37	1:DECEASED	NA	12c27db5-db2f-48dc-a2ca-9557b951f43e	a5bff681-5b9e-4d3e-93d8-b7ae8f2fd233	TCGA-97-8176.348ab6f0-fcae-41ce-ae5c-0f0d3c3fd40f.pdf	348ab6f0-fcae-41ce-ae5c-0f0d3c3fd40f
TCGA-97-8177	59	M0	N0	Stage IB	7th	T2a	Non-Small Cell Lung Cancer	Lung Adenocarcinoma	16.39	0:DiseaseFree	6/13/12	0.1677	Lung Adenocarcinoma	NA	NA	No	No	NA	NA	C34.3	2321177	C34.3	YES	2012	NO	NA	YES	NO	NA	NA	NA	2.4	NA	NA	NA	NA	YES	L858R	NO	NA	NA	LUAD	16.39	0:LIVING	NA	09078761-1c14-4d01-8e15-535c19a9b0f9	5711ce53-0bac-4a5d-b7ba-4e1bc0c56924	TCGA-97-8177.addbe4e2-114d-4e38-aa21-c3e9695da8fa.pdf	addbe4e2-114d-4e38-aa21-c3e9695da8fa
TCGA-97-8179	72	M0	N0	Stage IA	7th	T1a	Non-Small Cell Lung Cancer	Lung Adenocarcinoma	14.29	0:DiseaseFree	6/13/12	0.4389	Lung Adenocarcinoma	NA	NA	No	No	NA	NA	C34.1	2428924	C34.1	YES	2012	NO	NA	YES	NO	NA	NA	NA	0.8	NA	NA	NA	NA	YES	NA	NO	NA	NA	LUAD	14.29	0:LIVING	NA	11c2e619-8aeb-4f86-b03b-78f9a8099263	7e66ee53-b64f-452e-aeb2-00f97813c126	TCGA-97-8179.8ed138ef-c9fe-45dd-870a-a438f6f22214.pdf	8ed138ef-c9fe-45dd-870a-a438f6f22214
TCGA-97-8547	78	MX	N2	Stage IIIA	7th	T2a	Non-Small Cell Lung Cancer	Lung Adenocarcinoma	21.58	0:DiseaseFree	9/27/12	0.3273	Lung Adenocarcinoma	NA	NA	No	No	NA	NA	C34.3	2428924	C34.3	YES	2012	NO	NA	YES	NO	NA	NA	NA	1.9	NA	NA	NA	NA	YES	Exon 19 Deletion	NO	NA	NA	LUAD	21.58	0:LIVING	NA	ac0d7a82-82cb-4aec-b859-e37375f3de8b	3073311b-5b00-4fd7-b1f6-1067d2e86564	TCGA-97-8547.7aa82152-5e34-43b3-81e2-77548d0d1c33.pdf	7aa82152-5e34-43b3-81e2-77548d0d1c33
TCGA-97-8552	55	MX	N0	Stage I	7th	T1a	Non-Small Cell Lung Cancer	Lung Adenocarcinoma	20.57	0:DiseaseFree	9/26/12	0.3121	Lung Adenocarcinoma	NA	NA	No	No	NA	NA	C34.3	2320082	C34.3	YES	2012	NO	NA	YES	NO	NA	NA	NA	1.6	NA	NA	NA	NA	YES	Exon 19 Deletion	NO	NA	NA	LUAD	20.57	0:LIVING	NA	9ca1a26c-82e0-48b3-b3bb-2ed57086eeb1	ff0ad6a3-94e2-4dea-a9c8-7c790d65e56e	TCGA-97-8552.0bfe6dee-7584-4803-be3e-5201cd5ad412.pdf	0bfe6dee-7584-4803-be3e-5201cd5ad412
TCGA-97-A4LX	81	M0	N0	Stage IB	7th	T2a	Non-Small Cell Lung Cancer	Lung Adenocarcinoma	20.17	0:DiseaseFree	37815	0.0346	Lung Adenocarcinoma	NA	NA	No	Yes, History of Synchronous/Bilateral Malignancy	NA	NA	C34.1	2321177	C34.1	YES	2012	NO	NA	YES	YES	G12A	NA	NA	NA	NA	NA	NA	NA	NO	NA	NO	NA	TRUE	LUAD	20.17	0:LIVING	NA	E2B0D873-4942-4483-9A88-D5C6338D0382	66E63D23-D3E7-4C6A-B099-4000EBAF8C71	TCGA-97-A4LX.1D7E3689-7B7F-4916-BCD9-04C5A98F09DE.pdf	1D7E3689-7B7F-4916-BCD9-04C5A98F09DE
TCGA-97-A4M0	60	M0	N0	Stage IB	7th	T2a	Non-Small Cell Lung Cancer	Lung Adenocarcinoma	21.42	0:DiseaseFree	37815	0.2992	Lung Adenocarcinoma	NA	NA	No	No	NA	NA	C34.1	2321177	C34.1	YES	2012	NO	NA	YES	YES	G12C	NA	NA	NA	NA	NA	NA	NA	NO	NA	NO	NA	TRUE	LUAD	21.42	0:LIVING	NA	DD63D0FD-E24B-40A5-88C5-7D3D4106631E	6DD5D1BD-D39F-462E-9D6E-158DC08DC0AF	TCGA-97-A4M0.0ACA9251-2F21-49E1-9E56-4D7359EF614F.pdf	0ACA9251-2F21-49E1-9E56-4D7359EF614F
TCGA-97-A4M1	52	M0	N0	Stage IA	7th	T1a	Non-Small Cell Lung Cancer	Lung Adenocarcinoma	19.74	0:DiseaseFree	37815	0.2459	Lung Adenocarcinoma	NA	NA	No	No	NA	NA	C34.1	2321177	C34.1	YES	2012	NO	NA	NO	NA	NA	NA	NA	NA	NA	NA	NA	NA	NO	NA	NO	NA	TRUE	LUAD	19.74	0:LIVING	NA	C0C879F7-C332-4D31-9F7E-A3BF361B36EE	A9C846B1-9EE0-4F96-85BF-B7DD53C4230C	TCGA-97-A4M1.5482EF99-9D9B-4C29-A934-4808907EF37B.pdf	5482EF99-9D9B-4C29-A934-4808907EF37B
TCGA-97-A4M2	66	M0	N0	Stage IA	7th	T1a	Non-Small Cell Lung Cancer	Lung Adenocarcinoma	20.5	0:DiseaseFree	37815	0.0002	Lung Adenocarcinoma	NA	NA	No	Yes, History of Prior Malignancy	NA	NA	C34.2	2321177	C34.2	YES	2012	NO	NA	YES	NO	NA	NA	NA	NA	NA	NA	NA	NA	NO	NA	NO	NA	TRUE	LUAD	20.5	0:LIVING	NA	345AEF28-D49B-491B-A337-B1AC55C37D35	B572A3EA-E568-49DB-8E35-A80F4A6D82E9	TCGA-97-A4M2.0D5976EC-5D41-44A2-AC0A-CBE90F2A908E.pdf	0D5976EC-5D41-44A2-AC0A-CBE90F2A908E
TCGA-97-A4M3	69	M0	N0	Stage IA	7th	T1b	Non-Small Cell Lung Cancer	Lung Adenocarcinoma	1.77	1:Recurred/Progressed	37815	0.237	Lung Adenocarcinoma	NA	NA	No	Yes, History of Prior Malignancy	NA	NA	C34.1	2321177	C34.1	YES	2012	NO	NA	YES	NO	NA	NA	NA	NA	NA	NA	NA	NA	NO	NA	YES	NA	TRUE	LUAD	17.74	0:LIVING	NA	575752F8-2788-43CD-AFDE-F0F600F39D18	AFD144F3-77BF-45FE-8D8B-EEA4288C1D74	TCGA-97-A4M3.49E1FE02-A4A8-4805-88B1-ADB915F879DF.pdf	49E1FE02-A4A8-4805-88B1-ADB915F879DF
TCGA-97-A4M5	83	M0	N0	Stage IA	7th	T1b	Non-Small Cell Lung Cancer	Lung Adenocarcinoma	20.83	0:DiseaseFree	37815	0.0418	Lung Adenocarcinoma	NA	NA	No	No	NA	NA	C34.1	2321177	C34.1	YES	2012	NO	NA	YES	YES	G12C	NA	NA	NA	NA	NA	NA	NA	NO	NA	NO	NA	TRUE	LUAD	20.83	0:LIVING	NA	5FE77D4A-A8A5-4C90-8FF2-9C3BBBB309EF	091E0712-7FDE-442C-AEF1-5C504F91B227	TCGA-97-A4M5.BD386F47-1CDC-46D5-A14D-F7D27F70982F.pdf	BD386F47-1CDC-46D5-A14D-F7D27F70982F
TCGA-97-A4M6	45	M0	N0	Stage IA	7th	T1a	Non-Small Cell Lung Cancer	Lung Adenocarcinoma	18.66	0:DiseaseFree	37815	0.3427	Lung Adenocarcinoma	NA	NA	No	No	NA	NA	C34.3	2321177	C34.3	YES	2012	NO	NA	YES	NO	NA	NA	NA	NA	NA	NA	NA	NA	YES	Exon 19 Deletion	NO	NA	TRUE	LUAD	18.66	0:LIVING	NA	31FF69B5-9E58-44DA-8326-BDFC7EE495C4	4B24BB00-ACF5-4CF4-A84A-020BAA60782D	TCGA-97-A4M6.E697A53A-C377-4BC8-8D3F-79562DFF6F0A.pdf	E697A53A-C377-4BC8-8D3F-79562DFF6F0A
TCGA-97-A4M7	74	M0	N0	Stage IA	7th	T1b	Non-Small Cell Lung Cancer	Lung Adenocarcinoma	20.66	0:DiseaseFree	37815	0.2386	Lung Adenocarcinoma	NA	NA	No	Yes, History of Synchronous/Bilateral Malignancy	NA	NA	C34.2	2321177	C34.2	YES	2012	NO	NA	YES	NO	NA	NA	NA	NA	NA	NA	NA	NA	YES	L858R	NO	NA	TRUE	LUAD	20.66	0:LIVING	NA	C6B680E3-D96E-4FC7-8053-77454B7A14FA	3D39D81B-C341-426C-B979-560C429B3AF2	TCGA-97-A4M7.6E901848-BA21-4D4A-9CB5-0A5786D2843B.pdf	6E901848-BA21-4D4A-9CB5-0A5786D2843B
TCGA-99-7458	74	M0	N0	Stage IIIA	7th	T4	Non-Small Cell Lung Cancer	Lung Adenocarcinoma	24.54	0:DiseaseFree	37054	0.0061	Lung Adenocarcinoma	NA	NA	No	No	NA	NA	C34.3	2320082	C34.3	YES	2010	NO	90	YES	YES	G12A	NA	NA	1.2	NA	NA	NA	398	YES	NA	NA	NA	NA	LUAD	24.54	0:LIVING	NA	96d93e23-bb0d-46a8-9685-5ed0d6b83059	f6e030dc-ed9a-43c5-8d47-bf2f039e780d	TCGA-99-7458.d17d08c5-429b-413f-8ed6-984bc2021392.pdf	d17d08c5-429b-413f-8ed6-984bc2021392
TCGA-99-8025	72	M0	N2	Stage IIIA	7th	T3	Non-Small Cell Lung Cancer	Lung Adenocarcinoma	34.82	0:DiseaseFree	6/25/12	0.5108	Lung Adenocarcinoma	NA	NA	No	No	NA	NA	C34.1	2279175	C34.1	YES	2010	NO	NA	YES	NO	NA	NA	Central Lung	1.2	NA	NA	NA	NA	YES	NA	NO	NA	NA	LUAD	34.82	0:LIVING	NA	84c3ba70-afa7-4b69-be69-7ec8d6022c56	0e02dc1a-653b-4b16-824a-251a1aa41c2d	TCGA-99-8025.42373413-46df-4837-a01f-2659d92888cd.pdf	42373413-46df-4837-a01f-2659d92888cd
TCGA-99-8028	50	M0	N0	Stage IA	7th	T1a	Non-Small Cell Lung Cancer	Lung Adenocarcinoma	36.73	0:DiseaseFree	6/15/12	0.0181	Lung Adenocarcinoma	NA	NA	No	No	NA	NA	C34.1	2279175	C34.1	YES	2011	NO	NA	YES	YES	G12C	NA	NA	1.3	NA	NA	NA	NA	YES	NA	NO	NA	NA	LUAD	36.73	0:LIVING	NA	9759bf3a-74ff-433f-99bb-f9406f222ed2	a1733a18-9fe8-4fed-a8d4-0d9dea6cefba	TCGA-99-8028.c5b3fd4e-8e81-4b8f-b38d-e2a6bbded1ee.pdf	c5b3fd4e-8e81-4b8f-b38d-e2a6bbded1ee
TCGA-99-8032	61	M0	N0	Stage IA	7th	T1a	Non-Small Cell Lung Cancer	Lung Adenocarcinoma	1.45	0:DiseaseFree	6/15/12	0.1856	Lung Adenocarcinoma	NA	NA	No	No	NA	NA	C34.1	2279175	C34.1	YES	2011	NO	NA	YES	YES	G12C	NA	NA	1.3	NA	NA	NA	NA	YES	NA	NA	NA	NA	LUAD	1.45	0:LIVING	NA	7e83f9dd-b038-497b-a113-a55605398b7b	754b78a3-43cd-467c-bcca-377f76b9038f	TCGA-99-8032.376597ef-e750-4f66-b744-2b042c0df836.pdf	376597ef-e750-4f66-b744-2b042c0df836
TCGA-99-8033	74	M1	NX	Stage IV	7th	TX	Non-Small Cell Lung Cancer	Lung Adenocarcinoma	NA	NA	6/18/12	0.093	Lung Adenocarcinoma	NA	NA	No	No	NA	NA	C34.1	2279175	C34.1	YES	2011	NO	NA	YES	NO	NA	NA	Peripheral Lung	0.6	NA	NA	NA	NA	YES	NA	NO	NA	NA	LUAD	21.55	1:DECEASED	NA	9582b436-145b-4f84-8f7f-8b39b8254cc1	5e686ec3-9100-4153-9a90-8b7fb8d4ba0a	TCGA-99-8033.a7f10fd8-ab32-4adb-94a9-31632e286b11.pdf	a7f10fd8-ab32-4adb-94a9-31632e286b11
TCGA-99-AA5R	70	M0	N0	Stage IA	7th	T1a	Non-Small Cell Lung Cancer	Lung Adenocarcinoma	21.62	0:DiseaseFree	5/14/14	0.0007	Lung Adenocarcinoma	NA	NA	No	No	NA	NA	C34.3	2279175	C34.3	YES	2013	NO	NA	YES	YES	G12C	NA	NA	NA	NA	NA	NA	NA	YES	NA	NO	NA	TRUE	LUAD	21.62	0:LIVING	NA	D3E23815-7F9D-48AA-9AEF-3A1DD9D464D7	DDBE2867-B02A-45D6-8514-921EAF6074EA	TCGA-99-AA5R.5541B103-6FD2-4767-B914-8A5B58E86D0A.pdf	5541B103-6FD2-4767-B914-8A5B58E86D0A
TCGA-J2-8192	65	MX	N1	Stage IIA	7th	T2a	Non-Small Cell Lung Cancer	Lung Adenocarcinoma	15.83	1:Recurred/Progressed	38880	0.0667	Lung Adenocarcinoma	NA	NA	No	Yes, History of Prior Malignancy	NA	NA	C34.1	2279175	C34.1	YES	2011	NO	NA	YES	NO	NA	NA	NA	1	NA	NA	NA	NA	YES	Exon 19 Deletion	NO	NA	NA	LUAD	24.28	0:LIVING	NA	369f14c4-2191-4962-a309-3e23ddc4e5fc	45021ebd-8e13-44c2-8203-aa9f72b50e6e	TCGA-J2-8192.ab6bb598-f1a2-4691-90c4-e8d63dea8772.pdf	ab6bb598-f1a2-4691-90c4-e8d63dea8772
TCGA-J2-8194	69	MX	N0	Stage IIB	7th	T3	Non-Small Cell Lung Cancer	Lung Adenocarcinoma	15.44	1:Recurred/Progressed	38880	0.274	Lung Adenocarcinoma	NA	NA	No	Yes, History of Prior Malignancy	NA	NA	C34.3	2321177	C34.3	YES	2011	NO	NA	NA	NA	NA	NA	NA	0.8	NA	NA	NA	NA	NA	NA	NO	NA	NA	LUAD	23.78	0:LIVING	NA	2b68b51f-bd4c-4bbb-b4e6-2eead53da2a4	0d1aff40-772d-436f-9802-971880a2058b	TCGA-J2-8194.9604f23f-f09c-480e-828f-5760b5fcdae4.pdf	9604f23f-f09c-480e-828f-5760b5fcdae4
TCGA-J2-A4AD	61	MX	N0	Stage IA	7th	T1a	Non-Small Cell Lung Cancer	Lung Adenocarcinoma	17.21	1:Recurred/Progressed	12/27/12	0.3196	Lung Adenocarcinoma	NA	NA	No	No	NA	NA	C34.1	2279175	C34.1	YES	2012	NO	NA	NO	NA	NA	NA	NA	NA	NA	NA	NA	NA	NO	NA	NO	NA	TRUE	LUAD	18.07	1:DECEASED	NA	096BD95F-9900-4DB2-B1C4-103902C3B31F	BD57C86D-BB0D-40A3-9292-97D6B33DB1EA	TCGA-J2-A4AD.C7D2CA13-F82C-4B95-9161-E9D8C8D958E0.pdf	C7D2CA13-F82C-4B95-9161-E9D8C8D958E0
TCGA-J2-A4AE	77	MX	N0	Stage IA	7th	T1a	Non-Small Cell Lung Cancer	Lung Adenocarcinoma	35.45	0:DiseaseFree	12/27/12	0.1859	Lung Adenocarcinoma	NA	NA	No	No	NA	NA	C34.1	2279175	C34.1	YES	2012	NO	NA	NO	NA	NA	NA	NA	NA	NA	NA	NA	NA	NO	NA	NO	NA	TRUE	LUAD	35.45	0:LIVING	NA	E5F956DD-F49F-435C-83C3-5B1B0A2050ED	34492A58-BFC3-48A7-A1DC-A5C3F5F7D462	TCGA-J2-A4AE.DF9C8900-3277-481F-82BD-335744EABD7A.pdf	DF9C8900-3277-481F-82BD-335744EABD7A
TCGA-J2-A4AG	66	MX	N0	Stage IA	7th	T1b	Non-Small Cell Lung Cancer	Lung Adenocarcinoma	32.46	0:DiseaseFree	12/27/12	0.0236	Lung Adenocarcinoma	NA	NA	No	No	NA	NA	C34.1	2279175	C34.1	YES	2012	NO	NA	NO	NA	NA	NA	NA	NA	NA	NA	NA	NA	NO	NA	NO	NA	TRUE	LUAD	32.46	0:LIVING	NA	E21E2AF3-DC71-41FA-94BA-7A7929F47D90	ED940A3C-39ED-4127-9174-03FFCF448505	TCGA-J2-A4AG.E56191DA-873E-4506-8591-A6989706F8CB.pdf	E56191DA-873E-4506-8591-A6989706F8CB
TCGA-L4-A4E5	48	M0	N0	Stage I	7th	T1	Non-Small Cell Lung Cancer	Lung Adenocarcinoma	18.99	0:DiseaseFree	41041	0.5246	Lung Adenocarcinoma	NA	NA	No	No	NA	NA	C34.1	2279175	C34.1	YES	2012	NO	NA	NO	NA	NA	NA	Central Lung	NA	NA	NA	NA	NA	NO	NA	NO	NA	TRUE	LUAD	18.99	0:LIVING	NA	32A7B827-C3F9-4607-AE63-DAE8CAA2BC97	C12F1638-214D-40F8-A553-B616A52F6933	TCGA-L4-A4E5.22CFA28A-0CE4-4806-97B0-32635D6DCE3F.pdf	22CFA28A-0CE4-4806-97B0-32635D6DCE3F
TCGA-L4-A4E6	67	M0	N0	Stage IA	7th	T1	Non-Small Cell Lung Cancer	Lung Adenocarcinoma	14.29	0:DiseaseFree	41041	0	Lung Adenocarcinoma	NA	NA	No	No	NA	NA	C34.1	2279175	C34.1	YES	2012	NO	NA	NO	NA	NA	NA	Peripheral Lung	NA	NA	NA	NA	NA	NO	NA	NO	NA	TRUE	LUAD	14.29	0:LIVING	NA	26A92E1B-08D8-45CD-AF0C-EAF2514808A2	6F44F833-1108-4EA1-A472-F3964F2D73A8	TCGA-L4-A4E6.A6FC7AD1-BE0E-4B6C-A71C-CBDC7CD58968.pdf	A6FC7AD1-BE0E-4B6C-A71C-CBDC7CD58968
TCGA-L9-A443	63	MX	N0	Stage IA	7th	T1a	Non-Small Cell Lung Cancer	Lung Adenocarcinoma	NA	NA	10/26/12	0.3508	Lung Adenocarcinoma	NA	NA	No	Yes, History of Prior Malignancy	NA	NA	C34.3	2279175	C34.3	YES	2012	NO	NA	NO	NA	NA	NA	Central Lung	NA	NA	NA	NA	NA	NO	NA	NO	NA	FALSE	LUAD	6.34	1:DECEASED	NA	3B89AC82-63F6-41B9-A03D-34B9FFC1550D	3E08E880-BB50-4460-B1BF-06064F12D0C2	TCGA-L9-A443.4D3DD711-7FC9-4CC8-B297-48036F42DCE7.pdf	4D3DD711-7FC9-4CC8-B297-48036F42DCE7
TCGA-L9-A444	60	MX	N0	Stage IA	7th	T1a	Non-Small Cell Lung Cancer	Lung Adenocarcinoma	10.09	0:DiseaseFree	10/26/12	0.3499	Lung Adenocarcinoma	NA	NA	No	Yes, History of Prior Malignancy	NA	NA	C34.1	2279175	C34.1	YES	2012	NO	NA	NO	NA	NA	NA	Central Lung	NA	NA	NA	NA	NA	NO	NA	NO	NA	FALSE	LUAD	10.09	0:LIVING	NA	4A1D30E8-E93A-41ED-8E54-08EAFF6556A7	452D513D-D9F8-40BF-A3A7-75453C875561	TCGA-L9-A444.7356DDFB-ADA7-4809-85EC-1C6D51D5B32D.pdf	7356DDFB-ADA7-4809-85EC-1C6D51D5B32D
TCGA-L9-A50W	75	MX	N1	Stage IIA	7th	T1b	Non-Small Cell Lung Cancer	Lung Adenocarcinoma	12.78	1:Recurred/Progressed	37846	0.2589	Lung Adenocarcinoma	NA	NA	No	No	NA	NA	C34.3	2321177	C34.3	YES	2012	NO	NA	NO	NA	NA	NA	NA	NA	NA	NA	NA	NA	YES	T790M	NO	NA	FALSE	LUAD	14.52	1:DECEASED	NA	A815619F-DBBA-469F-A1F7-DFBD51CD86C5	B08432A7-891A-41EE-A2C0-10A994D01E00	TCGA-L9-A50W.ADB0E9E3-62E7-4461-9254-14DC15DCB877.pdf	ADB0E9E3-62E7-4461-9254-14DC15DCB877
TCGA-L9-A5IP	40	M1b	N2	Stage IV	7th	T3	Non-Small Cell Lung Cancer	Lung Adenocarcinoma	1.61	1:Recurred/Progressed	5/14/13	0.2286	Lung Adenocarcinoma	NA	NA	No	No	NA	NA	C34.1	2279175	C34.1	YES	2012	NO	NA	NO	NA	NA	NA	NA	NA	NA	NA	NA	NA	YES	NA	YES	NA	FALSE	LUAD	1.91	1:DECEASED	NA	2A43E61E-2151-4C5A-B062-74CE9DFD8D4A	EF98C575-44C9-4524-8754-45250F60A5C8	TCGA-L9-A5IP.0C79A75F-E3B3-4984-8406-2532E4A68D96.pdf	0C79A75F-E3B3-4984-8406-2532E4A68D96
TCGA-L9-A743	56	M0	N1	Stage IIA	7th	T2a	Non-Small Cell Lung Cancer	Lung Adenocarcinoma	21.81	0:DiseaseFree	4/14/14	0.0135	Lung Adenocarcinoma	NA	NA	No	Yes, History of Prior Malignancy	NA	NA	C34.1	2279175	C34.1	YES	2013	NO	NA	NO	NA	NA	NA	Central Lung	NA	NA	NA	NA	NA	NO	NA	NO	NA	FALSE	LUAD	21.81	0:LIVING	NA	A5F2576A-D628-47DE-A5DF-76A4F3105DCC	72218786-F74E-4746-9447-26CA882B83A5	TCGA-L9-A743.58EBD3CE-DB70-4A6C-A267-AEC8E50B6BD3.pdf	58EBD3CE-DB70-4A6C-A267-AEC8E50B6BD3
TCGA-L9-A7SV	69	M0	N1	Stage IIA	7th	T2a	Non-Small Cell Lung Cancer	Lung Adenocarcinoma	18.56	0:DiseaseFree	37086	0.6218	Lung Adenocarcinoma	NA	NA	No	No	NA	NA	C34.3	2279175	C34.3	YES	2013	NO	NA	NO	NA	NA	NA	NA	NA	NA	NA	NA	NA	NO	NA	NO	NA	FALSE	LUAD	18.56	0:LIVING	NA	54E90433-5218-4D83-848F-F995ECBA2A63	B8F9ACBF-0E4B-4967-A11B-7234B6CF83E0	TCGA-L9-A7SV.C6014F3D-A7C4-455E-9DC8-A59244C81DF7.pdf	C6014F3D-A7C4-455E-9DC8-A59244C81DF7
TCGA-L9-A8F4	64	MX	N0	Stage IB	7th	T2a	Non-Small Cell Lung Cancer	Lung Adenocarcinoma	15.64	0:DiseaseFree	2/14/14	0.1304	Lung Adenocarcinoma	NA	NA	No	No	NA	NA	C34.1	2279175	C34.1	YES	2013	NO	NA	NO	NA	NA	NA	NA	NA	NA	NA	NA	NA	NO	NA	NO	NA	FALSE	LUAD	15.64	0:LIVING	NA	927FC5E0-2C14-4C20-A49B-F10D8A1175C3	5A1D5FB9-900F-4F73-BEAD-D67CAE987A8A	TCGA-L9-A8F4.FB592A19-E23C-465D-AEF4-55B9BBF7D486.pdf	FB592A19-E23C-465D-AEF4-55B9BBF7D486
TCGA-MN-A4N1	60	M0	N1	Stage IIA	7th	T2a	Non-Small Cell Lung Cancer	Lung Adenocarcinoma	27.17	0:DiseaseFree	41011	0.4939	Lung Adenocarcinoma	NA	NA	No	Yes, History of Prior Malignancy	NA	NA	C34.1	2279175	C34.1	YES	2011	NO	100	NO	NA	NA	NA	NA	NA	NA	NA	NA	NA	YES	NA	NO	NA	TRUE	LUAD	27.17	0:LIVING	NA	75A0BB0B-6528-4FB8-A9E6-254905D21DF4	44D07BE5-4621-41A2-A574-35122A3E5FBC	TCGA-MN-A4N1.F6E1C257-EE3E-4564-8DE9-445C60D78AB8.pdf	F6E1C257-EE3E-4564-8DE9-445C60D78AB8
TCGA-MN-A4N4	57	M0	N0	Stage IA	7th	T1b	Non-Small Cell Lung Cancer	Lung Adenocarcinoma	38.6	0:DiseaseFree	41011	0.3552	Lung Adenocarcinoma	NA	NA	No	No	NA	NA	C34.1	2279175	C34.1	YES	2010	NO	100	NO	NA	NA	NA	NA	NA	NA	NA	NA	NA	NO	NA	NO	NA	TRUE	LUAD	38.6	0:LIVING	NA	CEEAD734-1CE0-4385-B65A-A9C853B7308E	37DD3DED-0DF0-4D10-8756-0429A6DA5405	TCGA-MN-A4N4.4D754ACD-90C1-4268-8E84-6A8A647A29C5.pdf	4D754ACD-90C1-4268-8E84-6A8A647A29C5
TCGA-MN-A4N5	63	M0	N0	Stage IA	7th	T1a	Non-Small Cell Lung Cancer	Lung Adenocarcinoma	2.76	0:DiseaseFree	41011	0.4335	Lung Adenocarcinoma	NA	NA	No	No	NA	NA	C34.1	2279175	C34.1	YES	2011	NO	100	NO	NA	NA	NA	NA	NA	NA	NA	NA	NA	YES	NA	NA	NA	TRUE	LUAD	2.76	0:LIVING	NA	17E09B0D-EAB2-40EC-AE3C-BE9AB63FCEF0	034CF68F-79AF-40F3-BB6E-26AE98B3A62F	TCGA-MN-A4N5.3F2359D8-9958-485B-B00F-BD8ADD34FB1E.pdf	3F2359D8-9958-485B-B00F-BD8ADD34FB1E
TCGA-MP-A4SV	67	M0	N0	Stage IB	5th	T2	Non-Small Cell Lung Cancer	Lung Adenocarcinoma	NA	NA	38030	0.1932	Lung Adenocarcinoma	NA	NA	No	No	NA	NA	C34.3	2279175	C34.3	YES	2001	NO	NA	NO	NA	NA	NA	NA	NA	NA	NA	NA	NA	NO	NA	NA	NA	TRUE	LUAD	86.07	1:DECEASED	NA	706420C4-8820-4B41-80D9-F3EFD1D2A4F0	B5C9BEED-DA9D-4110-9B6D-54A66498D5CC	TCGA-MP-A4SV.8E809652-9783-4B7A-B92D-8C393A2940AB.pdf	8E809652-9783-4B7A-B92D-8C393A2940AB
TCGA-MP-A4SW	53	M0	N1	Stage IIB	5th	T2	Non-Small Cell Lung Cancer	Lung Adenocarcinoma	NA	NA	38030	0.2806	Lung Adenocarcinoma	NA	NA	No	No	NA	NA	C34.1	2279175	C34.1	YES	2002	NO	NA	NO	NA	NA	NA	NA	NA	NA	NA	NA	NA	NO	NA	NA	NA	TRUE	LUAD	58.41	1:DECEASED	NA	15F12D2C-B834-4BFC-B526-F03BF85BFE96	71DE7AED-0FD7-4381-847B-885E1310D6EF	TCGA-MP-A4SW.2A3C5E05-A4B8-4C01-B61D-3C46E9614707.pdf	2A3C5E05-A4B8-4C01-B61D-3C46E9614707
TCGA-MP-A4SY	61	M0	N1	Stage IIB	5th	T2	Non-Small Cell Lung Cancer	Lung Adenocarcinoma	16.06	1:Recurred/Progressed	38030	0.0944	Lung Adenocarcinoma	NA	NA	No	No	NA	NA	C34.3	2279175	C34.3	YES	2002	NO	NA	NO	NA	NA	NA	Central Lung	NA	NA	NA	NA	NA	NO	NA	YES	NA	TRUE	LUAD	49.31	1:DECEASED	NA	8CC6BCEC-65DF-46A9-A88C-09762A132857	4BBC2E4D-C9C2-4142-924C-C4D939522DDD	TCGA-MP-A4SY.C7A34958-C69B-4EDC-A4D6-503F52BA5330.pdf	C7A34958-C69B-4EDC-A4D6-503F52BA5330
TCGA-MP-A4T2	71	M0	N0	Stage IA	6th	T1	Non-Small Cell Lung Cancer	Lung Adenocarcinoma	36.47	1:Recurred/Progressed	38030	0.3007	Lung Adenocarcinoma	NA	NA	No	No	NA	NA	C34.3	2279175	C34.3	YES	2003	NO	NA	NO	NA	NA	NA	NA	NA	NA	NA	NA	NA	NO	NA	YES	NA	TRUE	LUAD	37.32	1:DECEASED	NA	E379CF55-68EF-4FBC-AF3E-0A5040C27F0F	B2A95363-2E9F-4F4B-90FB-2F65E63AE5C1	TCGA-MP-A4T2.EC30FFC5-3C51-49E7-8996-18D9BCFC8552.pdf	EC30FFC5-3C51-49E7-8996-18D9BCFC8552
TCGA-MP-A4T4	68	M0	N1	Stage IIB	6th	T2	Non-Small Cell Lung Cancer	Lung Adenocarcinoma	NA	NA	38030	0.0677	Lung Adenocarcinoma	NA	NA	No	No	NA	NA	C34.3	2279175	C34.3	YES	2004	NO	NA	NO	NA	NA	NA	NA	NA	NA	NA	NA	NA	NO	NA	NA	NA	TRUE	LUAD	85.97	1:DECEASED	NA	301CA6E8-7981-4264-B4AE-38F56F7F9225	59546C0F-5F27-43BF-AA2E-90DC44C971B6	TCGA-MP-A4T4.30003377-8D42-4189-BCCA-C04AB0669EBC.pdf	30003377-8D42-4189-BCCA-C04AB0669EBC
TCGA-MP-A4T6	76	MX	N2	Stage IIIA	6th	T1	Non-Small Cell Lung Cancer	Lung Adenocarcinoma	NA	NA	38030	0.7107	Lung Adenocarcinoma	NA	NA	No	No	NA	NA	C34.3	2279175	C34.3	YES	2005	NO	NA	NO	NA	NA	NA	Peripheral Lung	NA	NA	NA	NA	NA	NO	NA	NO	NA	TRUE	LUAD	58.8	1:DECEASED	NA	5F4934BE-EEE3-40E1-8838-38103BADC898	5A8B5291-C9C2-48A8-9D01-66B150A71EB7	TCGA-MP-A4T6.2FAB9F3E-DD9B-45AF-9160-D23ECCA95A2D.pdf	2FAB9F3E-DD9B-45AF-9160-D23ECCA95A2D
TCGA-MP-A4T7	75	M1	N0	Stage IV	6th	T2	Non-Small Cell Lung Cancer	Lung Adenocarcinoma	NA	NA	38030	0.2738	Lung Adenocarcinoma	NA	NA	No	No	NA	NA	C34.3	2279175	C34.3	YES	2005	NO	NA	NO	NA	NA	NA	NA	NA	NA	NA	NA	NA	NO	NA	NA	NA	TRUE	LUAD	5.49	1:DECEASED	NA	47062AD2-BA82-45C8-A871-BDEA84F0C405	B4C61D50-4631-442D-B518-CA666D0243F5	TCGA-MP-A4T7.D973F9E7-74DB-4880-B8F0-03E3887BDC36.pdf	D973F9E7-74DB-4880-B8F0-03E3887BDC36
TCGA-MP-A4T8	68	M0	N2	Stage IIIA	6th	T2	Non-Small Cell Lung Cancer	Lung Adenocarcinoma	NA	NA	38030	0.3599	Lung Adenocarcinoma	NA	NA	No	Yes, History of Prior Malignancy	NA	NA	C34.1	2279175	C34.1	YES	2006	NO	NA	NO	NA	NA	NA	NA	NA	NA	NA	NA	NA	NO	NA	NA	NA	TRUE	LUAD	5.29	1:DECEASED	NA	7C4ED533-EE66-48BE-A84B-FF8607742818	07B7F665-383C-4CF0-A677-52BCE36A674C	TCGA-MP-A4T8.11D12F13-E03D-43D1-B0B1-AD9168960EE0.pdf	11D12F13-E03D-43D1-B0B1-AD9168960EE0
TCGA-MP-A4T9	54	MX	N2	Stage IIIA	6th	T2	Non-Small Cell Lung Cancer	Lung Adenocarcinoma	41	1:Recurred/Progressed	38030	0.0198	Lung Adenocarcinoma	NA	NA	No	No	NA	NA	C34.1	2279175	C34.1	YES	2006	NO	NA	NO	NA	NA	NA	NA	NA	NA	NA	NA	NA	NO	NA	YES	NA	TRUE	LUAD	41.56	1:DECEASED	NA	70081320-540F-41D2-8687-EE6D011F8EB0	CCA5449D-6645-4588-A0B5-C1F0B57E5C3B	TCGA-MP-A4T9.FE06303C-736B-43C5-B692-FECA9A173EF6.pdf	FE06303C-736B-43C5-B692-FECA9A173EF6
TCGA-MP-A4TA	75	M0	N0	Stage IA	6th	T1	Non-Small Cell Lung Cancer	Lung Adenocarcinoma	23.82	1:Recurred/Progressed	38030	0.0176	Lung Adenocarcinoma	NA	NA	No	Yes, History of Prior Malignancy	NA	NA	C34.1	2279175	C34.1	YES	2006	NO	NA	NO	NA	NA	NA	Peripheral Lung	NA	NA	NA	NA	NA	NO	NA	YES	NA	TRUE	LUAD	31.21	1:DECEASED	NA	98EE294A-46ED-4572-BDD4-A932C3498A25	E13C84FA-E93C-42DD-874F-C1D616C72DD8	TCGA-MP-A4TA.B8573F06-EEC4-49A8-943E-7F2EFF3AFBEE.pdf	B8573F06-EEC4-49A8-943E-7F2EFF3AFBEE
TCGA-MP-A4TC	77	M0	N2	Stage IIIA	6th	T1	Non-Small Cell Lung Cancer	Lung Adenocarcinoma	NA	NA	38030	0.1356	Lung Adenocarcinoma	NA	NA	No	Yes, History of Prior Malignancy	NA	NA	C34.2	2279175	C34.2	YES	2008	NO	NA	NO	NA	NA	NA	NA	NA	NA	NA	NA	NA	NO	NA	NO	NA	TRUE	LUAD	2.43	1:DECEASED	NA	99C35245-E1C8-4805-B7A5-F703BB506030	A6DB405D-97AC-4A86-880D-D81838CAEF14	TCGA-MP-A4TC.556F6F07-52C6-4FFA-AB6B-46FD9614EB0C.pdf	556F6F07-52C6-4FFA-AB6B-46FD9614EB0C
TCGA-MP-A4TD	71	M0	N2	Stage IIIA	6th	T2	Non-Small Cell Lung Cancer	Lung Adenocarcinoma	7.42	1:Recurred/Progressed	38577	0.2191	Lung Adenocarcinoma	NA	NA	No	Yes, History of Prior Malignancy	NA	NA	C34.3	2279175	C34.3	YES	2008	NO	NA	NO	NA	NA	NA	Peripheral Lung	NA	NA	NA	NA	NA	NO	NA	YES	NA	TRUE	LUAD	10.09	1:DECEASED	NA	383D1253-349F-43B3-BEBD-9F1D1CF14B3D	90E374AA-F02D-40DD-B306-CF392EF1026D	TCGA-MP-A4TD.12D870FD-E7C7-470B-9303-63495911A5FE.pdf	12D870FD-E7C7-470B-9303-63495911A5FE
TCGA-MP-A4TE	56	MX	N0	Stage IIA	7th	T2b	Non-Small Cell Lung Cancer	Lung Adenocarcinoma	27.76	1:Recurred/Progressed	38030	0.4476	Lung Adenocarcinoma	NA	NA	No	No	NA	NA	C34.3	2279175	C34.3	YES	2010	NO	NA	YES	YES	G12C	NA	Peripheral Lung	NA	NA	NA	NA	NA	NO	NA	YES	NA	TRUE	LUAD	29.43	1:DECEASED	NA	BEBD0025-74E2-451B-93B3-86F82DF43573	3E11762A-FAF0-489D-8985-8EDE2CCABD76	TCGA-MP-A4TE.3AC0F53B-A612-484B-9589-699F583F4F1D.pdf	3AC0F53B-A612-484B-9589-699F583F4F1D
TCGA-MP-A4TF	58	M0	N0	Stage IIA	7th	T2b	Non-Small Cell Lung Cancer	Lung Adenocarcinoma	6.41	1:Recurred/Progressed	38030	0.4141	Lung Adenocarcinoma	NA	NA	No	No	NA	NA	C34.1	2279175	C34.1	YES	2010	NO	NA	NO	NA	NA	NA	Peripheral Lung	NA	NA	NA	NA	NA	NO	NA	YES	NA	TRUE	LUAD	11.04	1:DECEASED	NA	86DAC334-F30E-438E-810A-8E45F69DBB7E	A1283C20-BB35-40BB-91F7-E21B3307F031	TCGA-MP-A4TF.04511D30-B6E2-46F1-93B9-033B78257F1F.pdf	04511D30-B6E2-46F1-93B9-033B78257F1F
TCGA-MP-A4TH	70	M0	N0	Stage IA	7th	T1a	Non-Small Cell Lung Cancer	Lung Adenocarcinoma	24.34	0:DiseaseFree	38577	0.1862	Lung Adenocarcinoma	NA	NA	No	No	NA	NA	C34.3	2279175	C34.3	YES	2012	NO	NA	NO	NA	NA	NA	Peripheral Lung	NA	NA	NA	NA	NA	NO	NA	NO	NA	TRUE	LUAD	24.34	0:LIVING	NA	7A111B4F-46E9-4E34-8024-0B9FDC5CBCD8	B574F6D5-8CD6-4E23-92AC-2A2B64EDED38	TCGA-MP-A4TH.842ADC9F-9FEE-49DC-A95D-37FCBF8FB764.pdf	842ADC9F-9FEE-49DC-A95D-37FCBF8FB764
TCGA-MP-A4TI	72	M0	N1	Stage IIA	7th	T2a	Non-Small Cell Lung Cancer	Lung Adenocarcinoma	2.76	1:Recurred/Progressed	38030	0.0114	Lung Adenocarcinoma	NA	NA	No	No	NA	NA	C34.3	2279175	C34.3	YES	2010	NO	NA	YES	YES	G12C	NA	NA	NA	NA	NA	NA	NA	YES	NA	YES	NA	TRUE	LUAD	14.09	1:DECEASED	NA	F327DEA0-2D30-482F-809C-76A148A749B7	3E2F1A0A-B097-45B4-8CF4-92A38E134BC5	TCGA-MP-A4TI.FE74F98E-3131-4F7F-9899-AF5259B3A8C5.pdf	FE74F98E-3131-4F7F-9899-AF5259B3A8C5
TCGA-MP-A4TJ	62	M0	N0	Stage IA	6th	T1	Non-Small Cell Lung Cancer	Lung Adenocarcinoma	NA	NA	38030	0.0474	Lung Adenocarcinoma	NA	NA	No	No	NA	NA	C34.1	2407010	C34.1	YES	2006	NO	NA	NO	NA	NA	NA	Central Lung	NA	NA	NA	NA	NA	NO	NA	NA	NA	TRUE	LUAD	11.14	1:DECEASED	NA	8F52CCCD-5709-4753-9670-31A573EE27AB	2CF77E0E-8054-4EC4-97A6-247C7C881C6F	TCGA-MP-A4TJ.23EC6DA5-7109-4E11-B2BC-F1EDC7DF0ED3.pdf	23EC6DA5-7109-4E11-B2BC-F1EDC7DF0ED3
TCGA-MP-A4TK	56	MX	N1	Stage IIB	5th	T2	Non-Small Cell Lung Cancer	Lung Adenocarcinoma	17.9	1:Recurred/Progressed	38030	0.1971	Lung Adenocarcinoma	NA	NA	No	No	NA	NA	C34.3	2279175	C34.3	YES	2002	NO	NA	NO	NA	NA	NA	NA	NA	NA	NA	NA	NA	NO	NA	YES	NA	TRUE	LUAD	19.12	1:DECEASED	NA	F7F9F522-DE88-4F9C-8BA4-7BE3726FAAF8	E71A1971-E1C7-4CD9-AE0A-9458A053042D	TCGA-MP-A4TK.D590727D-0D9F-4986-A41F-A5031C432967.pdf	D590727D-0D9F-4986-A41F-A5031C432967
TCGA-MP-A5C7	76	M0	N0	Stage IB	6th	T2	Non-Small Cell Lung Cancer	Lung Adenocarcinoma	73.85	0:DiseaseFree	38638	0.2166	Lung Adenocarcinoma	NA	NA	No	No	NA	NA	C34.1	2279175	C34.1	YES	2008	NO	NA	NO	NA	NA	NA	Central Lung	NA	NA	NA	NA	NA	NO	NA	NO	NA	TRUE	LUAD	73.85	0:LIVING	NA	8F04660A-2EFB-4947-9EAB-375066B9EB33	752C10CD-6816-459F-9844-1775E75AD6CF	TCGA-MP-A5C7.656F0756-05CC-437B-98D4-C2AED4B77DAB.pdf	656F0756-05CC-437B-98D4-C2AED4B77DAB
TCGA-NJ-A4YF	50	M0	N0	Stage IA	6th	T1	Non-Small Cell Lung Cancer	Lung Adenocarcinoma	70.99	0:DiseaseFree	4/25/13	0.6545	Lung Adenocarcinoma	NA	NA	No	No	NA	NA	C34.1	2321177	C34.1	YES	2007	NO	NA	NO	NA	NA	NA	NA	NA	NA	NA	NA	NA	NO	NA	NO	NA	TRUE	LUAD	70.99	0:LIVING	NA	595FC3AD-F603-421B-B130-52F1F617050B	ECBAF334-D86B-4316-AE93-84FEFF5DA296	TCGA-NJ-A4YF.1C272E41-4BE4-4E8A-BD33-A5EC5C33149C.pdf	1C272E41-4BE4-4E8A-BD33-A5EC5C33149C
TCGA-NJ-A4YG	65	M0	N0	Stage IB	6th	T2	Non-Small Cell Lung Cancer	Lung Adenocarcinoma	74.28	0:DiseaseFree	4/26/13	0.1185	Lung Adenocarcinoma	NA	NA	No	No	NA	NA	C34.1	2321177	C34.1	YES	2008	NO	NA	NA	NA	NA	NA	NA	NA	NA	NA	NA	NA	NA	NA	NO	NA	TRUE	LUAD	74.28	0:LIVING	NA	7FD03220-531E-4EF8-BECA-E9703E8C0AE1	337B38B7-752E-4246-ABA2-163140B1E3C7	TCGA-NJ-A4YG.6A90E23E-9E8F-4282-837C-120E3AE994D7.pdf	6A90E23E-9E8F-4282-837C-120E3AE994D7
TCGA-NJ-A4YI	87	M0	N2	Stage IIIA	6th	T2	Non-Small Cell Lung Cancer	Lung Adenocarcinoma	NA	NA	4/24/13	0.2579	Lung Adenocarcinoma	NA	NA	No	No	NA	NA	C34.1	2428924	C34.1	YES	2009	NO	NA	NA	NA	NA	NA	NA	NA	NA	NA	NA	NA	NA	NA	NO	NA	TRUE	LUAD	0.13	1:DECEASED	NA	2C03141E-A0BD-4E8D-91E4-9744D139CCCE	E7ED1627-7EC0-48F5-983D-09B1241C28EC	TCGA-NJ-A4YI.DEFC8FAD-A129-40CA-B0CF-E3773377D8A6.pdf	DEFC8FAD-A129-40CA-B0CF-E3773377D8A6
TCGA-NJ-A4YP	52	M0	N0	Stage IB	7th	T2a	Non-Small Cell Lung Cancer	Lung Adenocarcinoma	1.64	0:DiseaseFree	9/27/13	0.1272	Lung Adenocarcinoma	NA	NA	No	No	NA	NA	C34.3	2321177	C34.3	YES	2011	NO	NA	NO	NA	NA	NA	NA	NA	NA	NA	NA	NA	NO	NA	NO	NA	TRUE	LUAD	1.64	0:LIVING	NA	42259AA6-C9F5-4309-A956-DBF930312F44	848CFBDA-C996-41E3-AD7A-474814FD3F4E	TCGA-NJ-A4YP.13552F62-0795-453F-A597-54B3214C6F24.pdf	13552F62-0795-453F-A597-54B3214C6F24
TCGA-NJ-A4YQ	69	M0	N0	Stage IA	7th	T1b	Non-Small Cell Lung Cancer	Lung Adenocarcinoma	47.04	0:DiseaseFree	9/27/13	0.1044	Lung Adenocarcinoma	NA	NA	No	No	NA	NA	C34.1	2321177	C34.1	YES	2011	NO	NA	NO	NA	NA	NA	NA	NA	NA	NA	NA	NA	NO	NA	NO	NA	TRUE	LUAD	47.04	0:LIVING	NA	52DF074F-A402-4B78-9472-F8EB268EFDED	FDFCA85D-9C11-4F55-8F43-7E4D54AFDF9E	TCGA-NJ-A4YQ.232A989B-38EA-4BAC-8B08-075913ADA7EF.pdf	232A989B-38EA-4BAC-8B08-075913ADA7EF
TCGA-NJ-A55A	76	M0	N0	Stage IB	6th	T2	Non-Small Cell Lung Cancer	Lung Adenocarcinoma	0.49	0:DiseaseFree	9/27/13	0.0004	Lung Adenocarcinoma	NA	NA	No	No	NA	NA	C34.3	2428924	C34.3	YES	2009	NO	NA	NO	NA	NA	NA	NA	NA	NA	NA	NA	NA	NO	NA	NO	NA	TRUE	LUAD	0.49	0:LIVING	NA	B8B5ED35-B299-4C1E-9226-5CA055DC7A43	B4CFF170-45A5-488F-8DBE-07E934F683D9	TCGA-NJ-A55A.9D29FA79-BE75-4FA6-933E-4185C0B5D03C.pdf	9D29FA79-BE75-4FA6-933E-4185C0B5D03C
TCGA-NJ-A55O	56	M0	N1	Stage IIA	7th	T1b	Non-Small Cell Lung Cancer	Lung Adenocarcinoma	0.43	0:DiseaseFree	9/27/13	0.0194	Lung Adenocarcinoma	NA	NA	No	No	NA	NA	C34.1	2403358	C34.1	YES	2011	NO	NA	NO	NA	NA	NA	NA	NA	NA	NA	NA	NA	NO	NA	NO	NA	TRUE	LUAD	0.43	0:LIVING	NA	8AB8C4BA-311E-41D0-85EA-A0245ACA1BDD	EA2BAACA-C8B1-4C4B-8890-47003F63F9B3	TCGA-NJ-A55O.FBB218E1-EB67-4C9D-8149-EE276C1E9BCE.pdf	FBB218E1-EB67-4C9D-8149-EE276C1E9BCE
TCGA-NJ-A55R	67	MX	N0	Stage IA	7th	T1b	Non-Small Cell Lung Cancer	Lung Adenocarcinoma	19.81	0:DiseaseFree	9/27/13	0.076	Lung Adenocarcinoma	NA	NA	No	No	NA	NA	C34.1	2312046	C34.1	YES	2011	NO	NA	NO	NA	NA	NA	NA	NA	NA	NA	NA	NA	NO	NA	NO	NA	TRUE	LUAD	19.81	0:LIVING	NA	7C7D777B-BF00-4C24-97FC-922580D5605F	D00051B0-6181-47BE-91C4-79D9530D18A5	TCGA-NJ-A55R.726A5F6E-4592-49AA-976F-556CABABDD3D.pdf	726A5F6E-4592-49AA-976F-556CABABDD3D
TCGA-NJ-A7XG	49	M0	N1	Stage IIIA	7th	T4	Non-Small Cell Lung Cancer	Lung Adenocarcinoma	20.27	0:DiseaseFree	5/22/14	0.4205	Lung Adenocarcinoma	NA	NA	No	No	NA	NA	C34.1	2279175	C34.1	YES	2013	NO	NA	YES	NO	NA	NA	NA	NA	NA	NA	NA	NA	YES	Other	NO	NA	TRUE	LUAD	20.27	0:LIVING	NA	01E9888D-B5B9-48F1-8BA6-8A89AF108A04	5A6826B4-7926-4378-86BF-76C028508B3B	TCGA-NJ-A7XG.8EFDF414-12F3-4DF8-BB21-9E8876B727E8.pdf	8EFDF414-12F3-4DF8-BB21-9E8876B727E8
TCGA-O1-A52J	74	MX	N0	Stage IA	6th	T1	Non-Small Cell Lung Cancer	Lung Adenocarcinoma	29.5	1:Recurred/Progressed	38304	0.5443	Lung Adenocarcinoma	NA	NA	No	No	NA	NA	C34.3	2279175	C34.3	YES	2007	NO	NA	NO	NA	NA	NA	NA	NA	NA	NA	NA	NA	NO	NA	YES	NA	TRUE	LUAD	59.07	1:DECEASED	NA	42432463-8E92-4F25-B72A-F03953527AA5	CF14428A-1964-4F11-AA9A-D60C6631C2C6	TCGA-O1-A52J.E5C54019-F404-4F8D-847A-80CF65F65E19.pdf	E5C54019-F404-4F8D-847A-80CF65F65E19
TCGA-S2-AA1A	68	M0	N0	Stage IA	7th	T1b	Non-Small Cell Lung Cancer	Lung Adenocarcinoma	16.85	0:DiseaseFree	4/22/14	0.0598	Lung Adenocarcinoma	NA	NA	No	No	NA	NA	C34.1	2320447	C34.1	YES	2013	NO	NA	NO	NA	NA	NA	NA	NA	NA	NA	NA	NA	NO	NA	NO	NA	TRUE	LUAD	16.85	0:LIVING	NA	31458638-E19C-43E5-AB13-9C64B3B3681D	A28CC4B4-4819-41EF-ADF7-34EE50E29BA6	TCGA-S2-AA1A.83A6F838-3F30-411F-9982-B8985C7FA52E.pdf	83A6F838-3F30-411F-9982-B8985C7FA52E
[truncated: 35 more columns]
