# Supplementary material for: Histone lysine methyltransferase SETDB2 suppresses NRF2 to restrict tumor progression and modulates chemotherapy sensitivity in lung adenocarcinoma
Source: Cancer Med. 2022 Dec 12;12(6):7258–72. doi: 10.1002/cam4.5451 (PMC10067124; doi:10.1002/cam4.5451)
Supplement: Supplementary file 3 — Table S2. [file CAM4-12-7258-s001.xls]

## Sheet: Sheet1
Table S2. Expression levels of SETDB2 in lung cancer cell lines based on the CCLE dataset.
ID	SETDB2
COLO668_LUNG	6.78261
NCIH1435_LUNG	6.15584
CORL311_LUNG	4.80299
CALU6_LUNG	4.76918
HCC1588_LUNG	4.50033
NCIH1341_LUNG	3.81632
NCIH1836_LUNG	3.69621
NCIH1876_LUNG	3.67346
NCIH1915_LUNG	3.37871
HCC33_LUNG	2.98444
KNS62_LUNG	2.6971
NCIH2066_LUNG	2.67972
NCIH1184_LUNG	2.62111
A427_LUNG	2.5829
NCIH2170_LUNG	2.56939
NCIH1703_LUNG	2.55283
NCIH1105_LUNG	2.50213
NCIH1930_LUNG	2.45379
NCIH1618_LUNG	2.35055
NCIH1793_LUNG	2.35006
HCC4006_LUNG	2.33651
HCC1438_LUNG	2.33259
NCIH1573_LUNG	2.31508
CORL23_LUNG	2.31141
NCIH520_LUNG	2.27106
DMS153_LUNG	2.24641
NCIH2106_LUNG	2.23188
NCIH196_LUNG	2.18795
SBC5_LUNG	2.18129
NCIH209_LUNG	2.15048
MORCPR_LUNG	2.14102
NCIH1092_LUNG	2.14102
LOUNH91_LUNG	2.13593
LK2_LUNG	2.06488
NCIH2405_LUNG	2.0375
HCC95_LUNG	2.00556
NCIH1838_LUNG	1.98982
NCIH1694_LUNG	1.98256
HCC366_LUNG	1.98068
NCIH510_LUNG	1.9679
NCIH1155_LUNG	1.95247
SW1573_LUNG	1.9351
NCIH2009_LUNG	1.9017
SW900_LUNG	1.90045
RERFLCAD2_LUNG	1.87417
NCIH524_LUNG	1.87299
NCIH3122_LUNG	1.87222
LXF289_LUNG	1.8509
CORL47_LUNG	1.83789
CORL95_LUNG	1.83643
NCIH1781_LUNG	1.82937
NCIH650_LUNG	1.80841
NCIH2227_LUNG	1.80743
NCIH2126_LUNG	1.79668
LCLC103H_LUNG	1.78508
NCIH526_LUNG	1.78096
HARA_LUNG	1.77221
HCC827GR5_LUNG	1.74975
DMS79_LUNG	1.74387
HCC2935_LUNG	1.7025
RERFLCAD1_LUNG	1.691
DMS273_LUNG	1.69032
NCIH1339_LUNG	1.68923
HCC15_LUNG	1.68744
DV90_LUNG	1.67425
NCIH838_LUNG	1.64679
NCIH2087_LUNG	1.64668
NCIH1693_LUNG	1.60437
HCC78_LUNG	1.59524
SALE_LUNG	1.59378
NCIH1568_LUNG	1.58593
NCIH1581_LUNG	1.57741
NCIH1355_LUNG	1.57682
NCIH2228_LUNG	1.57582
LC1F_LUNG	1.56389
NCIH2196_LUNG	1.55382
SCLC21H_LUNG	1.54724
CORL279_LUNG	1.54309
NCIH2171_LUNG	1.53285
NCIH661_LUNG	1.5318
NCIH1299_LUNG	1.52068
LU65_LUNG	1.50526
CALU3_LUNG	1.48743
RERFLCMS_LUNG	1.48727
NCIH841_LUNG	1.48411
HCC461_LUNG	1.4813
NCIH1436_LUNG	1.47566
CAL12T_LUNG	1.46364
SKMES1_LUNG	1.46283
NCIH23_LUNG	1.4569
NCIH596_LUNG	1.45372
NCIH2023_LUNG	1.43807
CORL24_LUNG	1.43699
NCIH2342_LUNG	1.43043
NCIH146_LUNG	1.41767
DMS114_LUNG	1.417
NCIH441_LUNG	1.3821
LCLC97TM1_LUNG	1.37455
NCIH2077_LUNG	1.36966
HCC2450_LUNG	1.36323
NCIH322_LUNG	1.3429
RERFLCAI_LUNG	1.34139
NCIH727_LUNG	1.33735
NCIH292_LUNG	1.33487
NCIH2122_LUNG	1.33246
NCIH460_LUNG	1.32522
SKLU1_LUNG	1.32512
NCIH1819_LUNG	1.31882
NCIH1048_LUNG	1.31588
NCIH522_LUNG	1.31411
NCIH446_LUNG	1.31173
CHAGOK1_LUNG	1.28708
NCIH1963_LUNG	1.28294
HOP62_LUNG	1.26868
HCC515_LUNG	1.26607
DMS454_LUNG	1.26254
HCC2814_LUNG	1.26122
NCIH1975_LUNG	1.25895
EPLC272H_LUNG	1.25371
HCC827_LUNG	1.2437
NCIH2081_LUNG	1.23194
HCC44_LUNG	1.22244
NCIH1395_LUNG	1.22197
NCIH889_LUNG	1.21729
NCIH1437_LUNG	1.20854
NCIH358_LUNG	1.20801
CORL88_LUNG	1.20685
SHP77_LUNG	1.20622
SW1271_LUNG	1.20245
HCC1833_LUNG	1.20204
NCIH1373_LUNG	1.194
NCIH1869_LUNG	1.19082
NCIH1755_LUNG	1.17758
NCIH2030_LUNG	1.17427
NCIH2085_LUNG	1.16915
NCIH1944_LUNG	1.15821
DMS53_LUNG	1.13954
NCIH2882_LUNG	1.13731
NCIH2286_LUNG	1.11862
HCC364_LUNG	1.10183
RERFLCKJ_LUNG	1.09968
NCIH2887_LUNG	1.08047
EBC1_LUNG	1.05718
CORL105_LUNG	1.04343
NCIH1648_LUNG	1.03673
NCIH2347_LUNG	1.03386
NCIH1666_LUNG	1.02283
PC14_LUNG	0.98724
IALM_LUNG	0.983332
LU99_LUNG	0.982277
BEN_LUNG	0.972456
EKVX_LUNG	0.968968
HCC1359_LUNG	0.958339
CALU1_LUNG	0.945873
HCC1171_LUNG	0.942352
LUDLU1_LUNG	0.940713
NCIH810_LUNG	0.940711
RERFLCSQ1_LUNG	0.919113
NCIH69_LUNG	0.902501
ABC1_LUNG	0.89974
HCC2429_LUNG	0.893361
HCC2108_LUNG	0.882779
HOP92_LUNG	0.871508
NCIH1651_LUNG	0.861135
HCC2279_LUNG	0.852812
NCIH2172_LUNG	0.836202
NCIH2110_LUNG	0.836118
NCIH854_LUNG	0.831593
NCIH1563_LUNG	0.82761
NCIH2444_LUNG	0.823141
PC9_LUNG	0.815589
NCIH647_LUNG	0.811012
NCIH1650_LUNG	0.803168
T3M10_LUNG	0.798445
NCIH2029_LUNG	0.785866
NCIH3255_LUNG	0.711875
NCIH226_LUNG	0.694636
NCIH211_LUNG	0.680191
A549_LUNG	0.6789
NCIH2073_LUNG	0.621853
SQ1_LUNG	0.619414
HCC1195_LUNG	0.617579
NCIH1792_LUNG	0.559977
NCIH1623_LUNG	0.553724
NCIH1385_LUNG	0.542621
NCIH1734_LUNG	0.526861
NCIH2291_LUNG	0.513457
NCIH82_LUNG	0.0135949
